# Supplementary material for: Bis(2-{2-[2-(benzyl­carbamo­yl)phen­oxy]acetamido}­eth­yl)ammonium nitrate ethanol disolvate
Source: Acta Crystallogr Sect E Struct Rep Online. 2010 Dec 24;67(Pt 1):o203–4. doi: 10.1107/S1600536810052670 (PMC3050242; doi:10.1107/S1600536810052670)
Supplement: Supplementary file 1 [file e-67-0o203-sup1.cif]

##############################################################################
###                                                                        ###
###        Electronic paper (Acta Crystallographica Section E)             ###
###                                                                        ###
##############################################################################
#                                                                            #
# This CIF contains the data in a paper accepted for publication in Acta     #
# Crystallographica Section E. It conforms to the requirements of Notes      #
# for Authors for Section E, and has been peer reviewed under the auspices   #
# of the IUCr Commission on Journals.                                        #
#                                                                            #
# Full details of the Crystallographic Information File format               #
# are given in the paper "The Crystallographic Information File (CIF):       #
# a New Standard Archive File for Crystallography" by S. R. Hall, F. H.      #
# Allen and I. D. Brown [Acta Cryst. (1991), A47, 655-685].                  #
#                                                                            #
# The current version of the core CIF dictionary is obtainable from          #
# ftp://ftp.iucr.org/pub/cif_core.dic. The current version number is 2.4.    #
#                                                                            #
# Software is freely available for graphical display of the structure(s) in  #
# this CIF.  For information consult the CIF home page http://www.iucr.org/  #
# cif/home.html                                                              #
#                                                                            #
# This file may be used for bona fide research purposes within the           #
# scientific community so long as proper attribution is given to the journal # 
# article from which it was obtained.                                        #
#                                                                            #
##############################################################################
                                             
data_I
_audit_creation_method     SHELXL-97
_chemical_name_systematic
;
Bis(2-{2-[2-(benzylcarbamoyl)phenoxy]acetamido}ethyl)ammonium nitrate
ethanol disolvate
;
_chemical_name_common     ?
_chemical_formula_moiety     'C36 H40 N5 O6 +, N O3 -, 2(C2 H6 O)'
_chemical_formula_sum     'C40 H52 N6 O11'
_chemical_formula_iupac     'C36 H40 N5 O6 +, N O3 -, 2C2 H6 O'
_chemical_formula_weight     792.88
_chemical_melting_point     ?
_symmetry_cell_setting     monoclinic
_symmetry_space_group_name_H-M     'C 2'
_symmetry_space_group_name_Hall     C2y
loop_
    _symmetry_equiv_pos_as_xyz
    'x, y, z'
    '-x, y, -z'
    'x+1/2, y+1/2, z'
    '-x+1/2, y+1/2, -z'
_cell_length_a     16.978(3)
_cell_length_b     11.405(2)
_cell_length_c     11.164(2)
_cell_angle_alpha     90.00
_cell_angle_beta     108.04(3)
_cell_angle_gamma     90.00
_cell_volume     2055.6(7)
_cell_formula_units_Z     2
_cell_measurement_reflns_used     1019
_cell_measurement_theta_min     2.52
_cell_measurement_theta_max     20.92
_cell_measurement_temperature     296(2)
_exptl_crystal_description     block
_exptl_crystal_colour     colourless
_exptl_crystal_size_max     0.22
_exptl_crystal_size_mid     0.18
_exptl_crystal_size_min     0.17
_exptl_crystal_density_diffrn     1.281
_exptl_crystal_density_meas     ?
_exptl_crystal_density_method     'not measured'
_exptl_crystal_F_000     844
_exptl_absorpt_coefficient_mu     0.094
_exptl_absorpt_correction_type     multi-scan
_exptl_absorpt_process_details     '(SADABS; Bruker, 1997)'
_exptl_absorpt_correction_T_min     0.980
_exptl_absorpt_correction_T_max     0.984
_exptl_special_details
;
;
_diffrn_ambient_temperature     296(2)
_diffrn_radiation_type     MoK\a
_diffrn_radiation_wavelength     0.71073
_diffrn_radiation_source     'fine-focus sealed tube'
_diffrn_radiation_monochromator     graphite
_diffrn_measurement_device_type     'Bruker SMART CCD area-detector'
_diffrn_measurement_method     '\f and \w'
_diffrn_detector_area_resol_mean     ?
_diffrn_reflns_number     4901
_diffrn_reflns_av_R_equivalents     0.0345
_diffrn_reflns_av_sigmaI/netI     0.0429
_diffrn_reflns_theta_min     2.19
_diffrn_reflns_theta_max     25.50
_diffrn_reflns_theta_full     25.50
_diffrn_measured_fraction_theta_max     0.984
_diffrn_measured_fraction_theta_full     0.984
_diffrn_reflns_limit_h_min     -20
_diffrn_reflns_limit_h_max     20
_diffrn_reflns_limit_k_min     -13
_diffrn_reflns_limit_k_max     13
_diffrn_reflns_limit_l_min     -8
_diffrn_reflns_limit_l_max     13
_diffrn_standards_number     ?
_diffrn_standards_interval_count     ?
_diffrn_standards_interval_time     ?
_diffrn_standards_decay_%     ?
_refine_special_details
;
Refinement of <i>F</i>^2^ against ALL reflections. The weighted <i>R</i>-factor
<i>wR</i> and goodness of fit <i>S</i> are based on <i>F</i>^2^, conventional
<i>R</i>-factors <i>R</i> are based on <i>F</i>, with <i>F</i> set to zero for
negative <i>F</i>^2^. The threshold expression of <i>F</i>^2^ >
\s(<i>F</i>^2^) is used only for calculating <i>R</i>-factors(gt) <i>etc</i>.
and is not relevant to the choice of reflections for refinement.
<i>R</i>-factors based on <i>F</i>^2^ are statistically about twice as large
as those based on <i>F</i>, and <i>R</i>- factors based on ALL data will be
even larger. The structure is non-centrosymmetric with only atoms lighter than
silicon, MoKa measured Friedel data can not be used to determine absolute
structure.
;
_reflns_number_total     1995
_reflns_number_gt     1334
_reflns_threshold_expression     I>2\s(I)
_refine_ls_structure_factor_coef     Fsqd
_refine_ls_matrix_type     full
_refine_ls_R_factor_all     0.0922
_refine_ls_R_factor_gt     0.0630
_refine_ls_wR_factor_gt     0.1668
_refine_ls_wR_factor_ref     0.1904
_refine_ls_goodness_of_fit_ref     1.031
_refine_ls_restrained_S_all     1.123
_refine_ls_number_reflns     1995
_refine_ls_number_parameters     277
_refine_ls_number_restraints     45
_refine_ls_hydrogen_treatment     mixed
_refine_ls_weighting_scheme     calc
_refine_ls_weighting_details
         'calc w=1/[\s^2^(Fo^2^)+(0.1204P)^2^+0.0000P] where P=(Fo^2^+2Fc^2^)/3'
_atom_sites_solution_hydrogens     geom
_atom_sites_solution_primary     direct
_atom_sites_solution_secondary     difmap
_refine_ls_shift/su_max     0.000
_refine_ls_shift/su_mean     0.000
_refine_diff_density_max     0.257
_refine_diff_density_min     -0.317
_refine_ls_extinction_method     none
_refine_ls_extinction_coef     ?
loop_
    _atom_type_symbol
    _atom_type_description
    _atom_type_scat_dispersion_real
    _atom_type_scat_dispersion_imag
    _atom_type_scat_source
    'C' 'C' 0.0033 0.0016
                         'International Tables Vol C Tables 4.2.6.8 and 6.1.1.4'
    'H' 'H' 0.0000 0.0000
                         'International Tables Vol C Tables 4.2.6.8 and 6.1.1.4'
    'N' 'N' 0.0061 0.0033
                         'International Tables Vol C Tables 4.2.6.8 and 6.1.1.4'
    'O' 'O' 0.0106 0.0060
                         'International Tables Vol C Tables 4.2.6.8 and 6.1.1.4'
_computing_data_collection     'SMART (Bruker, 1997)'
_computing_cell_refinement     'SAINT (Bruker, 1997)'
_computing_data_reduction     'SAINT (Bruker, 1997)'
_computing_structure_solution     'SHELXS97 (Sheldrick, 2008)'
_computing_structure_refinement     'SHELXL97 (Sheldrick, 2008)'
_computing_molecular_graphics     'SHELXTL (Sheldrick, 2008)'
_computing_publication_material     'SHELXTL (Sheldrick, 2008)'
loop_
    _atom_site_type_symbol
    _atom_site_label
    _atom_site_fract_x
    _atom_site_fract_y
    _atom_site_fract_z
    _atom_site_U_iso_or_equiv
    _atom_site_adp_type
    _atom_site_calc_flag
    _atom_site_refinement_flags
    _atom_site_occupancy
    _atom_site_disorder_assembly
    _atom_site_disorder_group
    C C1 0.1027(3) 0.7751(5) 0.3251(4) 0.0729(14) Uani d . 1 . .
    H H1 0.0513 0.8071 0.2823 0.088 Uiso calc R 1 . .
    C C2 0.1500(4) 0.8244(5) 0.4399(4) 0.0853(17) Uani d . 1 . .
    H H2 0.1299 0.8878 0.4742 0.102 Uiso calc R 1 . .
    C C3 0.2259(4) 0.7777(5) 0.5003(5) 0.0903(18) Uani d . 1 . .
    H H3 0.2585 0.8102 0.5758 0.108 Uiso calc R 1 . .
    C C4 0.2544(4) 0.6830(6) 0.4502(5) 0.0860(17) Uani d . 1 . .
    H H4 0.3060 0.6512 0.4923 0.103 Uiso calc R 1 . .
    C C5 0.2075(3) 0.6351(5) 0.3391(4) 0.0723(14) Uani d . 1 . .
    H H5 0.2275 0.5708 0.3062 0.087 Uiso calc R 1 . .
    C C6 0.1309(3) 0.6806(4) 0.2748(4) 0.0573(11) Uani d . 1 . .
    C C7 0.0779(3) 0.6306(4) 0.1506(4) 0.0614(12) Uani d . 1 . .
    H H7A 0.0201 0.6396 0.1453 0.074 Uiso calc R 1 . .
    H H7B 0.0872 0.6762 0.0828 0.074 Uiso calc R 1 . .
    C C8 0.0726(2) 0.4235(4) 0.1984(3) 0.0492(11) Uani d . 1 . .
    C C9 0.0862(2) 0.2966(4) 0.1713(3) 0.0477(10) Uani d . 1 . .
    C C10 0.0729(3) 0.2155(4) 0.2537(4) 0.0645(13) Uani d . 1 . .
    H H10 0.0561 0.2411 0.3210 0.077 Uiso calc R 1 . .
    C C11 0.0839(4) 0.0971(5) 0.2393(5) 0.0802(16) Uani d . 1 . .
    H H11 0.0741 0.0441 0.2963 0.096 Uiso calc R 1 . .
    C C12 0.1088(4) 0.0581(5) 0.1432(5) 0.0833(16) Uani d . 1 . .
    H H12 0.1161 -0.0218 0.1338 0.100 Uiso calc R 1 . .
    C C13 0.1236(3) 0.1374(4) 0.0576(4) 0.0739(14) Uani d . 1 . .
    H H13 0.1417 0.1108 -0.0081 0.089 Uiso calc R 1 . .
    C C14 0.1113(2) 0.2551(4) 0.0710(3) 0.0506(11) Uani d . 1 . .
    C C15 0.1448(3) 0.3013(4) -0.1168(3) 0.0582(12) Uani d . 1 . .
    H H15A 0.1031 0.2491 -0.1691 0.070 Uiso calc R 1 . .
    H H15B 0.1973 0.2602 -0.0900 0.070 Uiso calc R 1 . .
    C C16 0.1516(3) 0.4089(4) -0.1880(4) 0.0583(12) Uani d . 1 . .
    C C17 0.1515(3) 0.4860(5) -0.3908(4) 0.0755(15) Uani d . 1 . .
    H H17A 0.1635 0.4531 -0.4634 0.091 Uiso calc R 1 . .
    H H17B 0.1978 0.5355 -0.3464 0.091 Uiso calc R 1 . .
    C C18 0.0744(3) 0.5599(4) -0.4352(4) 0.0633(12) Uani d . 1 . .
    H H18A 0.0655 0.5993 -0.3635 0.076 Uiso calc R 1 . .
    H H18B 0.0820 0.6195 -0.4927 0.076 Uiso calc R 1 . .
    C C19 0.1576(7) 0.8011(10) 0.8043(10) 0.190(4) Uani d DU 1 . .
    H H19A 0.1167 0.7735 0.7280 0.227 Uiso calc R 1 . .
    H H19B 0.2120 0.7857 0.7965 0.227 Uiso calc R 1 . .
    C C20 0.1476(8) 0.9286(12) 0.8154(13) 0.220(5) Uani d DU 1 . .
    H H20A 0.0967 0.9441 0.8332 0.330 Uiso calc R 1 . .
    H H20B 0.1462 0.9660 0.7377 0.330 Uiso calc R 1 . .
    H H20C 0.1932 0.9589 0.8825 0.330 Uiso calc R 1 . .
    N N1 0.0936(2) 0.5070(3) 0.1313(3) 0.0555(9) Uani d . 1 . .
    H H1A 0.1169 0.4881 0.0756 0.067 Uiso calc R 1 . .
    N N2 0.1437(2) 0.3914(4) -0.3083(3) 0.0627(10) Uani d . 1 . .
    H H2A 0.1336 0.3217 -0.3385 0.075 Uiso calc R 1 . .
    N N3 0.0000 0.4879(5) -0.5000 0.0538(13) Uani d S 1 . .
    H HN3 -0.004(2) 0.437(4) -0.435(4) 0.061(12) Uiso d . 1 . .
    N N4 0.0000 0.1418(5) 0.5000 0.0692(16) Uani d SD 1 . .
    O O1 0.04311(19) 0.4475(3) 0.2828(3) 0.0665(9) Uani d . 1 . .
    O O2 0.1223(2) 0.3375(3) -0.0115(2) 0.0659(8) Uani d . 1 . .
    O O3 0.1642(2) 0.5043(4) -0.1375(3) 0.0879(12) Uani d . 1 . .
    O O4 0.1490(5) 0.7383(9) 0.9064(8) 0.206(3) Uani d DU 1 . .
    H H4A 0.1549 0.6662 0.8924 0.247 Uiso d R 1 . .
    O O5 -0.0303(5) 0.2373(6) 0.4705(7) 0.086(3) Uani d PD 0.50 . .
    O O6 0.0685(4) 0.1426(7) 0.5858(8) 0.100(3) Uani d PD 0.50 . .
    O O7 -0.0314(6) 0.0489(6) 0.4703(11) 0.133(4) Uani d PD 0.50 . .
loop_
    _atom_site_aniso_label
    _atom_site_aniso_U_11
    _atom_site_aniso_U_22
    _atom_site_aniso_U_33
    _atom_site_aniso_U_12
    _atom_site_aniso_U_13
    _atom_site_aniso_U_23
    C1 0.106(3) 0.055(3) 0.059(2) 0.008(3) 0.028(2) 0.008(2)
    C2 0.161(5) 0.036(2) 0.068(3) -0.008(3) 0.049(3) -0.002(2)
    C3 0.118(4) 0.083(4) 0.061(3) -0.036(3) 0.016(3) 0.004(3)
    C4 0.084(3) 0.094(4) 0.073(3) -0.021(3) 0.013(3) 0.002(3)
    C5 0.083(3) 0.073(3) 0.062(3) -0.006(3) 0.025(2) -0.003(2)
    C6 0.084(3) 0.049(2) 0.0445(18) 0.001(2) 0.0277(19) 0.0087(18)
    C7 0.086(3) 0.052(3) 0.046(2) 0.005(2) 0.021(2) 0.0030(19)
    C8 0.056(2) 0.056(3) 0.0357(17) 0.001(2) 0.0152(16) -0.0003(18)
    C9 0.057(2) 0.053(2) 0.0344(16) -0.0033(19) 0.0158(15) 0.0026(17)
    C10 0.085(3) 0.066(3) 0.049(2) 0.008(2) 0.030(2) 0.013(2)
    C11 0.122(4) 0.068(3) 0.056(2) -0.004(3) 0.035(3) 0.013(2)
    C12 0.128(4) 0.052(3) 0.079(3) 0.000(3) 0.046(3) 0.011(2)
    C13 0.108(3) 0.063(3) 0.065(2) 0.002(3) 0.048(2) 0.003(2)
    C14 0.065(2) 0.050(2) 0.0426(19) -0.005(2) 0.0251(17) 0.0017(18)
    C15 0.082(2) 0.063(3) 0.0391(17) 0.005(2) 0.0330(17) -0.0049(19)
    C16 0.069(2) 0.066(3) 0.0455(19) -0.002(2) 0.0255(18) 0.004(2)
    C17 0.076(2) 0.107(4) 0.053(2) 0.004(3) 0.034(2) 0.019(3)
    C18 0.090(3) 0.055(3) 0.053(2) -0.015(2) 0.033(2) 0.003(2)
    C19 0.183(6) 0.205(8) 0.190(7) -0.004(7) 0.071(6) 0.009(7)
    C20 0.218(7) 0.219(8) 0.221(8) -0.005(7) 0.066(6) -0.043(7)
    N1 0.075(2) 0.054(2) 0.0423(16) 0.0008(18) 0.0244(15) 0.0025(16)
    N2 0.088(2) 0.067(2) 0.0447(16) 0.011(2) 0.0376(15) 0.0073(17)
    N3 0.078(3) 0.051(3) 0.038(2) 0.000 0.027(2) 0.000
    N4 0.072(3) 0.078(4) 0.069(3) 0.000 0.038(3) 0.000
    O1 0.0891(18) 0.070(2) 0.0545(14) -0.0011(17) 0.0420(14) -0.0032(15)
    O2 0.113(2) 0.0502(18) 0.0509(13) 0.0028(16) 0.0492(14) 0.0024(13)
    O3 0.125(3) 0.080(2) 0.0584(17) -0.033(2) 0.0280(18) -0.0035(18)
    O4 0.236(6) 0.214(7) 0.200(5) -0.015(5) 0.117(5) 0.006(5)
    O5 0.127(7) 0.065(4) 0.079(5) 0.017(4) 0.049(5) 0.018(4)
    O6 0.113(5) 0.063(5) 0.138(7) 0.013(5) 0.061(5) -0.002(5)
    O7 0.185(11) 0.070(5) 0.165(8) -0.055(5) 0.084(7) -0.062(6)
_geom_special_details
;
All e.s.d.'s (except the e.s.d. in the dihedral angle between two l.s. planes)
are estimated using the full covariance matrix. The cell e.s.d.'s are taken
into account individually in the estimation of e.s.d.'s in distances, angles
and torsion angles; correlations between e.s.d.'s in cell parameters are only
used when they are defined by crystal symmetry. An approximate (isotropic)
treatment of cell e.s.d.'s is used for estimating e.s.d.'s involving l.s.
planes.
;
loop_
    _geom_bond_atom_site_label_1
    _geom_bond_atom_site_label_2
    _geom_bond_site_symmetry_2
    _geom_bond_distance
    _geom_bond_publ_flag
    C1 C6 . 1.367(7) ?
    C1 C2 . 1.402(7) ?
    C1 H1 . 0.9300 ?
    C2 C3 . 1.365(8) ?
    C2 H2 . 0.9300 ?
    C3 C4 . 1.371(8) ?
    C3 H3 . 0.9300 ?
    C4 C5 . 1.364(7) ?
    C4 H4 . 0.9300 ?
    C5 C6 . 1.378(6) ?
    C5 H5 . 0.9300 ?
    C6 C7 . 1.512(6) ?
    C7 N1 . 1.464(6) ?
    C7 H7A . 0.9700 ?
    C7 H7B . 0.9700 ?
    C8 O1 . 1.226(5) ?
    C8 N1 . 1.327(5) ?
    C8 C9 . 1.511(6) ?
    C9 C10 . 1.372(6) ?
    C9 C14 . 1.398(5) ?
    C10 C11 . 1.380(8) ?
    C10 H10 . 0.9300 ?
    C11 C12 . 1.344(8) ?
    C11 H11 . 0.9300 ?
    C12 C13 . 1.395(7) ?
    C12 H12 . 0.9300 ?
    C13 C14 . 1.374(7) ?
    C13 H13 . 0.9300 ?
    C14 O2 . 1.368(5) ?
    C15 O2 . 1.406(5) ?
    C15 C16 . 1.486(6) ?
    C15 H15A . 0.9700 ?
    C15 H15B . 0.9700 ?
    C16 O3 . 1.214(6) ?
    C16 N2 . 1.322(5) ?
    C17 N2 . 1.452(6) ?
    C17 C18 . 1.506(7) ?
    C17 H17A . 0.9700 ?
    C17 H17B . 0.9700 ?
    C18 N3 . 1.493(5) ?
    C18 H18A . 0.9700 ?
    C18 H18B . 0.9700 ?
    C19 O4 . 1.392(11) ?
    C19 C20 . 1.475(14) ?
    C19 H19A . 0.9700 ?
    C19 H19B . 0.9700 ?
    C20 H20A . 0.9600 ?
    C20 H20B . 0.9600 ?
    C20 H20C . 0.9600 ?
    N1 H1A . 0.8600 ?
    N2 H2A . 0.8600 ?
    N3 C18 2_554 1.493(5) ?
    N3 HN3 . 0.95(4) ?
    N4 O7 2_556 1.186(8) ?
    N4 O7 . 1.186(8) ?
    N4 O5 2_556 1.205(8) ?
    N4 O5 . 1.205(8) ?
    N4 O6 . 1.258(7) ?
    N4 O6 2_556 1.258(7) ?
    O4 H4A . 0.8491 ?
    O5 O5 2_556 1.035(14) ?
    O5 O6 2_556 1.316(10) ?
    O6 O7 2_556 1.298(12) ?
    O6 O5 2_556 1.316(10) ?
    O7 O7 2_556 1.066(18) ?
    O7 O6 2_556 1.298(12) ?
loop_
    _geom_angle_atom_site_label_1
    _geom_angle_atom_site_label_2
    _geom_angle_atom_site_label_3
    _geom_angle_site_symmetry_1
    _geom_angle_site_symmetry_3
    _geom_angle
    _geom_angle_publ_flag
    C6 C1 C2 . . 121.2(5) ?
    C6 C1 H1 . . 119.4 ?
    C2 C1 H1 . . 119.4 ?
    C3 C2 C1 . . 118.7(5) ?
    C3 C2 H2 . . 120.7 ?
    C1 C2 H2 . . 120.7 ?
    C2 C3 C4 . . 120.3(5) ?
    C2 C3 H3 . . 119.8 ?
    C4 C3 H3 . . 119.8 ?
    C5 C4 C3 . . 120.4(5) ?
    C5 C4 H4 . . 119.8 ?
    C3 C4 H4 . . 119.8 ?
    C4 C5 C6 . . 120.9(5) ?
    C4 C5 H5 . . 119.5 ?
    C6 C5 H5 . . 119.5 ?
    C1 C6 C5 . . 118.5(4) ?
    C1 C6 C7 . . 119.3(4) ?
    C5 C6 C7 . . 122.2(4) ?
    N1 C7 C6 . . 114.5(4) ?
    N1 C7 H7A . . 108.6 ?
    C6 C7 H7A . . 108.6 ?
    N1 C7 H7B . . 108.6 ?
    C6 C7 H7B . . 108.6 ?
    H7A C7 H7B . . 107.6 ?
    O1 C8 N1 . . 121.3(4) ?
    O1 C8 C9 . . 119.5(4) ?
    N1 C8 C9 . . 119.2(3) ?
    C10 C9 C14 . . 117.6(4) ?
    C10 C9 C8 . . 116.4(4) ?
    C14 C9 C8 . . 126.0(4) ?
    C9 C10 C11 . . 121.7(5) ?
    C9 C10 H10 . . 119.1 ?
    C11 C10 H10 . . 119.1 ?
    C12 C11 C10 . . 120.3(5) ?
    C12 C11 H11 . . 119.9 ?
    C10 C11 H11 . . 119.9 ?
    C11 C12 C13 . . 120.0(5) ?
    C11 C12 H12 . . 120.0 ?
    C13 C12 H12 . . 120.0 ?
    C14 C13 C12 . . 119.6(5) ?
    C14 C13 H13 . . 120.2 ?
    C12 C13 H13 . . 120.2 ?
    O2 C14 C13 . . 122.8(4) ?
    O2 C14 C9 . . 116.4(4) ?
    C13 C14 C9 . . 120.8(4) ?
    O2 C15 C16 . . 106.9(4) ?
    O2 C15 H15A . . 110.3 ?
    C16 C15 H15A . . 110.3 ?
    O2 C15 H15B . . 110.3 ?
    C16 C15 H15B . . 110.3 ?
    H15A C15 H15B . . 108.6 ?
    O3 C16 N2 . . 123.7(4) ?
    O3 C16 C15 . . 121.6(4) ?
    N2 C16 C15 . . 114.8(4) ?
    N2 C17 C18 . . 112.6(4) ?
    N2 C17 H17A . . 109.1 ?
    C18 C17 H17A . . 109.1 ?
    N2 C17 H17B . . 109.1 ?
    C18 C17 H17B . . 109.1 ?
    H17A C17 H17B . . 107.8 ?
    N3 C18 C17 . . 111.7(4) ?
    N3 C18 H18A . . 109.3 ?
    C17 C18 H18A . . 109.3 ?
    N3 C18 H18B . . 109.3 ?
    C17 C18 H18B . . 109.3 ?
    H18A C18 H18B . . 107.9 ?
    O4 C19 C20 . . 113.2(12) ?
    O4 C19 H19A . . 108.9 ?
    C20 C19 H19A . . 108.9 ?
    O4 C19 H19B . . 108.9 ?
    C20 C19 H19B . . 108.9 ?
    H19A C19 H19B . . 107.7 ?
    C19 C20 H20A . . 109.5 ?
    C19 C20 H20B . . 109.5 ?
    H20A C20 H20B . . 109.5 ?
    C19 C20 H20C . . 109.5 ?
    H20A C20 H20C . . 109.5 ?
    H20B C20 H20C . . 109.5 ?
    C8 N1 C7 . . 121.0(4) ?
    C8 N1 H1A . . 119.5 ?
    C7 N1 H1A . . 119.5 ?
    C16 N2 C17 . . 122.1(4) ?
    C16 N2 H2A . . 118.9 ?
    C17 N2 H2A . . 118.9 ?
    C18 N3 C18 . 2_554 113.2(5) ?
    C18 N3 HN3 . . 102(2) ?
    C18 N3 HN3 2_554 . 117(2) ?
    O7 N4 O5 2_556 2_556 127.9(6) ?
    O7 N4 O5 . . 127.9(6) ?
    O7 N4 O6 . . 116.6(8) ?
    O5 N4 O6 . . 114.7(7) ?
    O7 N4 O6 2_556 2_556 116.6(8) ?
    O5 N4 O6 2_556 2_556 114.7(7) ?
    C14 O2 C15 . . 119.3(3) ?
    C19 O4 H4A . . 107.3 ?
loop_
    _geom_torsion_atom_site_label_1
    _geom_torsion_atom_site_label_2
    _geom_torsion_atom_site_label_3
    _geom_torsion_atom_site_label_4
    _geom_torsion_site_symmetry_1
    _geom_torsion_site_symmetry_2
    _geom_torsion_site_symmetry_3
    _geom_torsion_site_symmetry_4
    _geom_torsion
    _geom_torsion_publ_flag
    C6 C1 C2 C3 . . . . 1.2(8) ?
    C1 C2 C3 C4 . . . . -1.2(8) ?
    C2 C3 C4 C5 . . . . 0.5(9) ?
    C3 C4 C5 C6 . . . . 0.1(8) ?
    C2 C1 C6 C5 . . . . -0.5(7) ?
    C2 C1 C6 C7 . . . . -179.8(5) ?
    C4 C5 C6 C1 . . . . -0.1(7) ?
    C4 C5 C6 C7 . . . . 179.2(5) ?
    C1 C6 C7 N1 . . . . -155.0(4) ?
    C5 C6 C7 N1 . . . . 25.7(7) ?
    O1 C8 C9 C10 . . . . -7.0(5) ?
    N1 C8 C9 C10 . . . . 172.1(4) ?
    O1 C8 C9 C14 . . . . 173.3(3) ?
    N1 C8 C9 C14 . . . . -7.6(5) ?
    C14 C9 C10 C11 . . . . 0.2(6) ?
    C8 C9 C10 C11 . . . . -179.6(4) ?
    C9 C10 C11 C12 . . . . 0.4(8) ?
    C10 C11 C12 C13 . . . . 0.0(9) ?
    C11 C12 C13 C14 . . . . -1.1(8) ?
    C12 C13 C14 O2 . . . . -178.0(4) ?
    C12 C13 C14 C9 . . . . 1.7(7) ?
    C10 C9 C14 O2 . . . . 178.5(4) ?
    C8 C9 C14 O2 . . . . -1.8(5) ?
    C10 C9 C14 C13 . . . . -1.2(6) ?
    C8 C9 C14 C13 . . . . 178.5(4) ?
    O2 C15 C16 O3 . . . . 23.1(6) ?
    O2 C15 C16 N2 . . . . -157.5(4) ?
    N2 C17 C18 N3 . . . . -56.5(5) ?
    O1 C8 N1 C7 . . . . -3.7(5) ?
    C9 C8 N1 C7 . . . . 177.2(3) ?
    C6 C7 N1 C8 . . . . 69.5(5) ?
    O3 C16 N2 C17 . . . . 1.6(7) ?
    C15 C16 N2 C17 . . . . -177.8(4) ?
    C18 C17 N2 C16 . . . . -78.9(5) ?
    C17 C18 N3 C18 . . . 2_554 -169.9(4) ?
    C13 C14 O2 C15 . . . . 1.8(6) ?
    C9 C14 O2 C15 . . . . -177.9(3) ?
    C16 C15 O2 C14 . . . . 179.8(3) ?
loop_
    _geom_hbond_atom_site_label_D
    _geom_hbond_atom_site_label_H
    _geom_hbond_atom_site_label_A
    _geom_hbond_site_symmetry_A
    _geom_hbond_distance_DH
    _geom_hbond_distance_HA
    _geom_hbond_distance_DA
    _geom_hbond_angle_DHA
    N3 HN3 O5 1_554 0.95(4) 2.49(5) 2.905(9) 106(3)
    N3 HN3 O5 2_555 0.95(4) 2.41(5) 2.905(9) 112(3)
    N3 HN3 O1 2_555 0.95(4) 2.01(4) 2.780(3) 137(4)
    O4 H4A O3 1_556 0.85 1.89 2.740(11) 178
    N1 H1A O2 . 0.86 1.99 2.645(5) 132
    N2 H2A O5 2_555 0.86 2.14 2.813(9) 135
    N2 H2A O6 1_554 0.86 2.35 3.185(9) 163
data_global
_journal_date_recd_electronic     2010-11-13
_journal_date_accepted     2010-12-15
_journal_name_full     'Acta Crystallographica, Section E'
_journal_year     2011
_journal_volume     67
_journal_issue      1
_journal_page_first     o203
_journal_page_last     o204
_journal_paper_category     QO
_journal_coeditor_code     KP2291
_publ_contact_author_name     'Guolin Zhang'
_publ_contact_author_address
;
Key Laboratory of Nonferrous Metal Chemistry and Resources Utilization of Gansu
 Province, College of Chemistry and Chemical Engineering and State Key
 Laboratory of Applied Organic Chemistry, Lanzhou University, Lanzhou
 730000,China
;
_publ_contact_author_email     zhanggl@lzu.edu.cn
_publ_contact_author_fax     '+86 931 8912582'
_publ_contact_author_phone     '+86 931 8915151'
_publ_section_title
;
Bis(2-{2-[2-(benzylcarbamoyl)phenoxy]acetamido}ethyl)ammonium nitrate ethanol
disolvate
;
loop_
    _publ_author_name
    _publ_author_footnote
    _publ_author_address
    'Liu, Jiaji' .
;
Key Laboratory of Nonferrous Metal Chemistry and Resources Utilization of Gansu
Province
College of Chemistry and Chemical Engineering and State Key Laboratory of
Applied Organic Chemistry
Lanzhou University
Lanzhou 730000
People's Republic of China
;
    'Tang, Xiaoliang' .
;
Key Laboratory of Nonferrous Metal Chemistry and Resources Utilization of Gansu
Province
College of Chemistry and Chemical Engineering and State Key Laboratory of
Applied Organic Chemistry
Lanzhou University
Lanzhou 730000
People's Republic of China
;
    'Lu, Zhengdan' .
;
Key Laboratory of Nonferrous Metal Chemistry and Resources Utilization of Gansu
Province
College of Chemistry and Chemical Engineering and State Key Laboratory of
Applied Organic Chemistry
Lanzhou University
Lanzhou 730000
People's Republic of China
;
    'Zhang, Guolin' .
;
Key Laboratory of Nonferrous Metal Chemistry and Resources Utilization of Gansu
Province
College of Chemistry and Chemical Engineering and State Key Laboratory of
Applied Organic Chemistry
Lanzhou University
Lanzhou 730000
People's Republic of China
;
    'Liu, Weisheng' .
;
Key Laboratory of Nonferrous Metal Chemistry and Resources Utilization of Gansu
Province
College of Chemistry and Chemical Engineering and State Key Laboratory of
Applied Organic Chemistry
Lanzhou University
Lanzhou 730000
People's Republic of China
;
