# Supplementary material for: Bis(2-{2-[2-(benzyl­carbamo­yl)phen­oxy]acetamido}­eth­yl)ammonium nitrate ethanol disolvate
Source: Acta Crystallogr Sect E Struct Rep Online. 2010 Dec 24;67(Pt 1):o203–4. doi: 10.1107/S1600536810052670 (PMC3050242; doi:10.1107/S1600536810052670)
Supplement: Supplementary file 2 [file e-67-0o203-Isup2.hkl]

# 
# h,k,l, Fc-squared, Fo-squared, sigma(Fo-squared) and status flag 
# 
data_I
_shelx_title ' New in C2' 
_shelx_refln_list_code          4 
_shelx_F_calc_maximum      303.45 
_exptl_crystal_F_000       844.00 
_reflns_d_resolution_high  0.8256 
 
loop_ 
 _symmetry_equiv_pos_as_xyz 
 'x, y, z' 
 '-x, y, -z' 
 'x+1/2, y+1/2, z' 
 '-x+1/2, y+1/2, -z' 
 
_cell_length_a    16.9783 
_cell_length_b    11.4050 
_cell_length_c    11.1644 
_cell_angle_alpha  90.000 
_cell_angle_beta  108.035 
_cell_angle_gamma  90.000 
 
_shelx_F_squared_multiplier     1.000 
 
loop_ 
 _refln_index_h 
 _refln_index_k 
 _refln_index_l 
 _refln_F_squared_calc 
 _refln_F_squared_meas 
 _refln_F_squared_sigma 
 _refln_observed_status 
   2   0   0     2787.83     3336.67     47.39 o 
   4   0   0    44504.50    39037.41   1160.69 o 
   6   0   0      619.11      894.41     22.98 o 
   8   0   0      726.32      663.88     17.76 o 
  10   0   0      210.80      176.68     33.39 o 
  12   0   0      186.33      196.97     13.94 o 
  14   0   0      217.48      223.47     29.08 o 
  16   0   0        4.94        0.82     11.13 o 
  18   0   0       10.78       25.85     12.21 o 
   1   1   0    15869.33    12967.01    128.22 o 
   3   1   0     4500.51     3493.77     28.32 o 
   5   1   0     2214.00     2357.75     23.16 o 
   7   1   0       49.16       62.73      4.73 o 
   9   1   0      453.76      478.54     11.54 o 
  11   1   0        3.32        0.15      3.67 o 
  13   1   0      162.15      141.73      9.39 o 
  15   1   0        5.85       11.88      5.66 o 
  17   1   0       30.97       26.78      7.80 o 
  19   1   0        0.26        6.53      8.37 o 
   0   2   0     1372.73      659.04     11.55 o 
   2   2   0     3807.74     3477.75     28.37 o 
   4   2   0     3396.57     3656.27     34.91 o 
   6   2   0     4149.69     4301.73     38.33 o 
   8   2   0      940.89      877.85     24.46 o 
  10   2   0      531.94      593.80     13.30 o 
  12   2   0       87.32       75.19      7.06 o 
  14   2   0        7.67        2.62      5.07 o 
  16   2   0       36.66       29.40      9.13 o 
  18   2   0        0.95       -2.76     12.92 o 
   1   3   0     4586.54     4374.30     47.20 o 
   3   3   0      973.83      601.10      9.85 o 
   5   3   0      679.03      553.49     10.76 o 
   7   3   0      854.19      889.41     22.56 o 
   9   3   0      245.72      266.96     12.33 o 
  11   3   0      207.83      203.25      9.05 o 
  13   3   0       67.70       62.28      8.00 o 
  15   3   0       19.26       11.71      6.99 o 
  17   3   0        9.31       17.02      8.92 o 
  19   3   0        4.65       -7.93      9.88 o 
   0   4   0     1132.06      878.57     17.58 o 
   2   4   0       62.39       69.84      3.85 o 
   4   4   0     1457.52     1633.91     19.22 o 
   6   4   0      297.58      271.52      9.67 o 
   8   4   0       43.27       52.29      6.43 o 
  10   4   0      343.41      336.07     10.42 o 
  12   4   0       45.03       38.74      6.96 o 
  14   4   0      111.95      103.74     14.36 o 
  16   4   0       39.48       34.04     10.98 o 
  18   4   0        3.26        6.00     10.43 o 
   1   5   0     1230.34     1612.19     34.13 o 
   3   5   0     1003.31      925.41     14.24 o 
   5   5   0      432.88      396.93     12.05 o 
   7   5   0      517.34      444.54     12.37 o 
   9   5   0      188.91      169.12     23.78 o 
  11   5   0       87.14      102.45      8.98 o 
  13   5   0       25.94       36.69     11.18 o 
  15   5   0        7.63       -0.96      8.99 o 
  17   5   0        5.72        7.18      9.63 o 
   0   6   0     1844.26     1477.54     28.22 o 
   2   6   0      448.10      444.41     10.40 o 
   4   6   0       84.77      100.82      9.53 o 
   6   6   0      398.74      403.51     13.88 o 
   8   6   0      273.91      278.02     12.76 o 
  10   6   0       62.63       85.96     13.64 o 
  12   6   0        2.49        7.50      8.56 o 
  14   6   0        6.60       10.60      9.05 o 
  16   6   0        5.13        5.40     21.54 o 
   1   7   0      138.67      118.36      8.34 o 
   3   7   0      603.98      477.48     11.61 o 
   5   7   0       84.48       86.87      6.27 o 
   7   7   0       94.92       83.70     14.31 o 
   9   7   0       84.53       40.81     17.59 o 
  11   7   0       18.39       20.82      9.97 o 
  13   7   0        8.51       17.01      9.80 o 
  15   7   0       11.57        5.68     10.41 o 
   0   8   0      392.64      385.58     24.41 o 
   2   8   0       48.99       61.91      8.03 o 
   4   8   0       51.68       64.15      7.98 o 
   6   8   0       44.25       43.80     12.21 o 
   8   8   0       25.26       46.13     14.36 o 
  10   8   0      120.04      126.32     51.34 o 
  12   8   0       14.12        7.15      8.56 o 
  14   8   0        9.74       21.35     10.54 o 
   1   9   0        2.23       -2.88      3.53 o 
   3   9   0      161.79      173.28     10.44 o 
   5   9   0       74.58      107.70     16.51 o 
   7   9   0      279.34      310.19     26.57 o 
   9   9   0       44.27       21.67     16.51 o 
  11   9   0       26.06       24.40     12.14 o 
  13   9   0       61.39       57.90     14.87 o 
   0  10   0       81.42      101.24     20.10 o 
   2  10   0      113.29      100.09     12.21 o 
   4  10   0       51.54       61.43     11.38 o 
   6  10   0       26.57       35.18     12.92 o 
   8  10   0       42.87       33.80     12.07 o 
  10  10   0       17.48       11.49     10.70 o 
  12  10   0       49.17       31.76     13.37 o 
   1  11   0      135.83       84.01     19.39 o 
   3  11   0       22.67        9.76      7.94 o 
   5  11   0       29.70        9.33     10.05 o 
   7  11   0       46.76       50.42     15.80 o 
   9  11   0       26.42       22.02     16.16 o 
  11  11   0        1.02       11.85     15.44 o 
   4  12   0       36.44       50.26     15.80 o 
   6  12   0       32.65       31.45     11.85 o 
   8  12   0       20.72        7.68     11.42 o 
   5  13   0        5.20       27.28     26.57 o 
 -18   0   1        5.04       21.58      9.68 o 
 -16   0   1        3.23       -6.73      5.89 o 
 -14   0   1      110.23      124.84     12.88 o 
 -12   0   1       97.98      106.05     11.13 o 
 -10   0   1       51.42       51.65     11.13 o 
  -8   0   1     5204.06     5007.92     63.62 o 
  -6   0   1     1093.62     1086.91     23.69 o 
  -4   0   1        2.43       -0.57      2.15 o 
  -2   0   1      585.83      482.51     13.64 o 
   2   0   1     2312.77     2259.75     27.58 o 
   4   0   1    92081.09    71133.28    827.52 o 
   6   0   1     1484.78     1462.09     25.83 o 
   8   0   1     5755.20     5209.06    122.42 o 
  10   0   1      219.39      208.64     13.11 o 
  12   0   1      292.46      253.79     46.67 o 
  14   0   1        9.42       -5.52      7.54 o 
  16   0   1        9.54        5.74      9.33 o 
  18   0   1        5.25       -5.74      8.62 o 
 -19   1   1        5.10        3.32      9.24 o 
 -17   1   1        1.28        9.88      6.42 o 
 -15   1   1       40.18       42.46      6.97 o 
 -13   1   1        0.73       -5.13      4.66 o 
 -11   1   1      358.52      398.78     11.48 o 
  -9   1   1      323.06      305.54      9.13 o 
  -7   1   1       31.24       36.10      3.64 o 
  -5   1   1     5339.39     4810.30     42.39 o 
  -3   1   1     1686.02     1695.22     19.72 o 
  -1   1   1      352.29      314.50      7.05 o 
   1   1   1     2325.96     2246.74     21.71 o 
   3   1   1    10923.68    10671.26    106.63 o 
   5   1   1    11228.77    10801.97    149.78 o 
   7   1   1       46.99       39.75      4.87 o 
   9   1   1     1584.43     1664.37     23.53 o 
  11   1   1       11.29        4.89      4.06 o 
  13   1   1       77.45       80.81      8.02 o 
  15   1   1        0.56        0.91      6.82 o 
  17   1   1        3.02        8.26      7.11 o 
 -18   2   1        2.28        6.94      8.99 o 
 -16   2   1       17.95       20.65      7.49 o 
 -14   2   1       68.00       71.88      7.57 o 
 -12   2   1      156.47      162.38     14.37 o 
 -10   2   1      116.71      103.22      6.55 o 
  -8   2   1      182.71      188.70      9.02 o 
  -6   2   1      944.19     1018.77     14.02 o 
  -4   2   1     8613.79     8244.11     61.76 o 
  -2   2   1    11231.19    12463.62    126.22 o 
   0   2   1     1846.53     2121.14     21.25 o 
   2   2   1     8312.96     8417.69     70.76 o 
   4   2   1      571.72      632.68      9.72 o 
   6   2   1     3566.90     3798.10     39.61 o 
   8   2   1        4.82        1.41      3.21 o 
  10   2   1      120.14      120.48      7.56 o 
  12   2   1        3.66       10.91      5.21 o 
  14   2   1        7.67        5.46      5.74 o 
  16   2   1       29.98       26.44      8.01 o 
  18   2   1        4.46        6.26      8.98 o 
 -19   3   1        0.38        3.22     10.14 o 
 -17   3   1        6.11        1.07      8.77 o 
 -15   3   1       33.58       28.27      9.88 o 
 -13   3   1      101.69       95.49     21.45 o 
 -11   3   1       46.16       48.50      6.94 o 
  -9   3   1      181.09      187.02      9.63 o 
  -7   3   1      227.68      200.08      7.88 o 
  -5   3   1      910.02      929.88     12.66 o 
  -3   3   1     1860.73     1973.38     21.48 o 
  -1   3   1     7933.16     7833.90     66.74 o 
   1   3   1     1343.53      914.29     11.47 o 
   3   3   1     1336.54     1130.10     16.97 o 
   5   3   1      983.47      924.94     14.61 o 
   7   3   1       39.37       31.89      7.05 o 
   9   3   1      157.84      147.95      7.44 o 
  11   3   1       19.32       13.56     10.81 o 
  13   3   1       41.14       41.57      7.63 o 
  15   3   1       41.15       35.17      7.76 o 
  17   3   1        2.04       -3.45      6.23 o 
 -18   4   1       14.79       20.52     11.69 o 
 -16   4   1        7.87        7.16      8.92 o 
 -14   4   1       26.67       24.57      9.42 o 
 -12   4   1       66.63       69.27     10.78 o 
 -10   4   1       88.32       90.87      6.53 o 
  -8   4   1      353.42      373.52     11.23 o 
  -6   4   1      684.94      738.68     13.53 o 
  -4   4   1      779.94      812.31     13.33 o 
  -2   4   1      204.09      104.54      7.41 o 
   0   4   1      367.29      384.39      9.24 o 
   2   4   1      257.28      362.03      7.61 o 
   4   4   1     2368.18     2222.62     23.86 o 
   6   4   1      586.00      494.39     13.98 o 
   8   4   1      751.39      866.16     21.67 o 
  10   4   1        8.78        5.86      4.37 o 
  12   4   1       33.68       36.79      6.93 o 
  14   4   1       82.40       73.18     11.02 o 
  16   4   1        6.88       -9.97      7.27 o 
  18   4   1        6.97       26.38     11.73 o 
 -17   5   1       22.56       26.86     14.72 o 
 -15   5   1        2.86       -8.75      7.77 o 
 -13   5   1        6.13        5.14      8.28 o 
 -11   5   1       57.84       53.93     20.46 o 
  -9   5   1       91.23      117.30      7.57 o 
  -7   5   1     1198.36     1114.16     18.72 o 
  -5   5   1      569.83      594.23     17.70 o 
  -3   5   1     3887.04     3584.43     37.87 o 
  -1   5   1     2406.39     2314.89     25.04 o 
   1   5   1     3240.88     2975.66     29.79 o 
   3   5   1     2568.02     2664.16     38.97 o 
   5   5   1      693.98      887.75     14.56 o 
   7   5   1      895.34      919.89     37.34 o 
   9   5   1       37.87       46.65     11.51 o 
  11   5   1      136.08      118.47      9.70 o 
  13   5   1       96.03       88.77     12.29 o 
  15   5   1       17.69       30.38     11.18 o 
  17   5   1        0.56       -3.19      9.16 o 
 -18   6   1       30.23       23.20     12.83 o 
 -16   6   1        3.72       -1.09      9.05 o 
 -14   6   1        7.54       14.12     10.28 o 
 -12   6   1       24.72       23.68      9.57 o 
 -10   6   1       70.78       62.22     10.98 o 
  -8   6   1       13.00        7.80      5.23 o 
  -6   6   1      441.99      427.76     11.57 o 
  -4   6   1      543.64      568.13     12.72 o 
  -2   6   1      757.04     1043.11     23.14 o 
   0   6   1       42.84       38.04      4.85 o 
   2   6   1      188.30      245.18      7.68 o 
   4   6   1      476.01      390.37      9.79 o 
   6   6   1      258.46      277.19     15.39 o 
   8   6   1       87.12       79.13      8.59 o 
  10   6   1       51.80       41.71     14.03 o 
  12   6   1        2.03        3.45     11.49 o 
  14   6   1        7.20        9.07      9.05 o 
  16   6   1        9.66       12.06     10.77 o 
 -17   7   1       10.82       16.75     11.56 o 
 -15   7   1       25.76       29.16     11.42 o 
 -13   7   1        0.55        9.80      8.52 o 
 -11   7   1       69.67       77.61     22.26 o 
  -9   7   1      166.53      173.92     53.13 o 
  -7   7   1      389.00      444.31     17.75 o 
  -5   7   1       43.71       69.58     10.47 o 
  -3   7   1      230.82      363.82     10.93 o 
  -1   7   1      215.00      184.75      7.82 o 
   1   7   1        9.43       27.93      4.21 o 
   3   7   1      147.46      136.82     12.64 o 
   5   7   1      229.82      252.54     10.98 o 
   7   7   1       65.64       64.21     11.13 o 
   9   7   1       42.58       33.64     16.10 o 
  11   7   1        9.52        2.15      7.82 o 
  13   7   1        0.76       -3.59      9.11 o 
  15   7   1        2.50       10.53     10.28 o 
 -16   8   1        3.57        9.57     12.26 o 
 -14   8   1        6.67       11.32     10.53 o 
 -12   8   1       88.73      102.75     15.87 o 
 -10   8   1       15.21       15.75     10.43 o 
  -8   8   1      359.92      373.37     26.57 o 
  -6   8   1       59.77       44.63     27.28 o 
  -4   8   1      106.05      111.75     11.21 o 
  -2   8   1      175.91      173.53     12.98 o 
   0   8   1      117.32      128.79      8.94 o 
   2   8   1       78.21       91.23      6.61 o 
   4   8   1      151.96      127.74     10.48 o 
   6   8   1       74.28       82.36      8.26 o 
   8   8   1      103.15       99.81     17.23 o 
  10   8   1       16.36        9.05      8.85 o 
  12   8   1       16.44       17.95     10.28 o 
  14   8   1       17.72       19.97     12.28 o 
 -15   9   1       20.34       -1.99     15.80 o 
 -13   9   1       88.41       86.01     25.85 o 
 -11   9   1       58.18       81.85     15.22 o 
  -9   9   1      495.27      529.90     33.75 o 
  -7   9   1      300.37      277.88     25.13 o 
  -5   9   1      403.39      232.64    116.68 o 
  -3   9   1      223.09      231.70     14.70 o 
  -1   9   1      254.19      296.97     16.50 o 
   1   9   1      320.62      360.37     16.06 o 
   3   9   1       45.39       38.44      7.53 o 
   5   9   1      192.86      183.35     11.36 o 
   7   9   1       24.18       28.00     11.49 o 
   9   9   1      103.74       55.08     17.23 o 
  11   9   1       12.36       22.40     10.98 o 
  13   9   1       23.76       18.88     11.35 o 
 -12  10   1       39.00       14.64     19.39 o 
 -10  10   1       88.97       94.62     35.18 o 
  -6  10   1        7.78       20.59      9.57 o 
  -4  10   1      248.74      246.28     23.69 o 
  -2  10   1        0.64        2.15     10.05 o 
   0  10   1      101.15      180.07     29.80 o 
   2  10   1       96.31       99.81      9.06 o 
   4  10   1       86.36      124.55     19.03 o 
   6  10   1      172.60      181.66     20.82 o 
   8  10   1       26.43       50.95     13.02 o 
  10  10   1       15.52       19.91     14.00 o 
  12  10   1       18.44        2.45     11.18 o 
 -11  11   1        4.69        8.14     12.20 o 
  -9  11   1       30.72       13.15     10.54 o 
  -7  11   1       56.72       73.54     14.68 o 
  -5  11   1       90.85      101.17     24.41 o 
  -1  11   1      119.53      114.17     21.54 o 
   1  11   1       17.40        6.86      7.57 o 
   3  11   1      209.62      224.64     19.75 o 
   5  11   1       38.13       42.77     11.38 o 
   7  11   1       94.03       86.88     17.95 o 
   9  11   1        0.12       10.53     10.28 o 
  11  11   1        4.22        3.35     11.56 o 
 -10  12   1       15.26       24.51     17.95 o 
  -8  12   1        0.21       -4.07     10.78 o 
  -6  12   1       28.28       28.21     12.07 o 
  -4  12   1       12.34       38.06     24.41 o 
   2  12   1        3.98        6.46     14.36 o 
   4  12   1        9.43      -17.95     12.21 o 
   6  12   1       13.08       17.95     12.92 o 
   8  12   1       15.61       23.57     14.36 o 
   3  13   1       10.89        5.03     16.51 o 
 -18   0   2       66.83       47.10     11.69 o 
 -16   0   2       99.40      120.41     28.00 o 
 -14   0   2        1.26        8.62      6.42 o 
 -12   0   2       19.55       21.74      8.62 o 
 -10   0   2        2.76        0.72      4.50 o 
  -8   0   2       17.96       29.49      6.46 o 
  -6   0   2      468.56      449.56     12.58 o 
  -4   0   2    43667.61    38698.71   1406.61 o 
  -2   0   2       59.44       61.51      3.69 o 
   0   0   2      300.18      387.70     13.28 o 
   2   0   2     1544.65     1619.03     23.29 o 
   4   0   2     2755.17     2688.27     36.98 o 
   6   0   2      694.05      679.34     17.24 o 
   8   0   2     5734.97     5247.34    156.53 o 
  10   0   2      367.37      374.93     16.15 o 
  12   0   2       23.86       18.53      8.36 o 
  14   0   2       95.62      109.14     17.23 o 
  16   0   2        2.90        5.74     10.05 o 
  18   0   2        1.43       -4.31     10.05 o 
 -19   1   2        3.67       10.80      9.78 o 
 -17   1   2       42.80       31.68      9.02 o 
 -15   1   2       61.72       60.48      7.27 o 
 -13   1   2      202.48      177.03     15.22 o 
 -11   1   2       48.71       37.09      6.56 o 
  -9   1   2     1309.08     1164.01     21.14 o 
  -7   1   2      800.23      720.20     11.92 o 
  -5   1   2      914.51      931.63     12.13 o 
  -3   1   2     3073.41     2685.11     29.13 o 
  -1   1   2    12852.65    11362.46    103.45 o 
   1   1   2     4293.78     4099.49     40.68 o 
   3   1   2     3010.41     3160.34     41.30 o 
   5   1   2      975.44      847.42     13.31 o 
   7   1   2     2221.91     2255.95     34.33 o 
   9   1   2      865.23      899.80     16.62 o 
  11   1   2      369.25      364.67     11.86 o 
  13   1   2      158.12      171.39     12.03 o 
  15   1   2       27.53       40.15      9.10 o 
  17   1   2        8.54       -0.77      7.35 o 
 -20   2   2        2.95       -1.32      9.49 o 
 -18   2   2        7.51       -3.93     15.08 o 
 -16   2   2       36.83       39.69      8.74 o 
 -14   2   2       91.72      101.05     10.05 o 
 -12   2   2       53.71       57.98      6.00 o 
 -10   2   2      666.30      673.43     13.84 o 
  -8   2   2      254.91      292.20      8.06 o 
  -6   2   2      937.60     1060.74     14.05 o 
  -4   2   2     2697.54     2562.99     30.34 o 
  -2   2   2    18968.33    17997.52    175.72 o 
   0   2   2     3561.33     3730.78     35.30 o 
   2   2   2     1858.31     1765.99     21.80 o 
   4   2   2      270.66      222.28      7.57 o 
   6   2   2      681.86      623.47     15.44 o 
   8   2   2       73.93       99.56      6.84 o 
  10   2   2      172.15      194.29     18.18 o 
  12   2   2      117.28      121.16     11.89 o 
  14   2   2       13.01       16.52     11.17 o 
  16   2   2        5.88       -3.91      6.33 o 
  18   2   2        0.85       -0.10      7.05 o 
 -19   3   2        2.55       -0.40     14.36 o 
 -17   3   2       14.01       18.24      9.57 o 
 -15   3   2       50.67       55.76      9.61 o 
 -13   3   2       46.84       41.72     11.19 o 
 -11   3   2       32.82       43.22      6.43 o 
  -9   3   2      623.81      585.82     12.33 o 
  -7   3   2        6.67       10.81      3.21 o 
  -5   3   2      806.60      793.54     15.98 o 
  -3   3   2     1298.48     1599.00     22.58 o 
  -1   3   2     2938.07     2174.65     31.08 o 
   1   3   2     1214.73     1412.72     19.25 o 
   3   3   2      458.22      448.73     14.39 o 
   5   3   2     1336.97     1617.56     24.39 o 
   7   3   2      482.95      534.78     12.24 o 
   9   3   2       47.60       58.77      7.15 o 
  11   3   2        7.89       -1.73      4.37 o 
  13   3   2      137.11      160.17     12.18 o 
  15   3   2        4.67       10.00      6.20 o 
  17   3   2        0.43       -1.09     10.75 o 
 -18   4   2       22.08       39.52     13.55 o 
 -16   4   2       13.37       -3.21      7.23 o 
 -14   4   2       57.34       43.19      9.16 o 
 -12   4   2      127.96      116.99     10.51 o 
 -10   4   2      377.05      352.41     10.04 o 
  -8   4   2      446.73      470.24     14.92 o 
  -6   4   2      303.74      345.00      7.64 o 
  -4   4   2      194.15      149.86     17.65 o 
  -2   4   2     1140.02     1033.75     13.69 o 
   0   4   2     3055.21     3018.29     28.83 o 
   2   4   2      192.26      199.01      7.39 o 
   4   4   2     1722.63     1919.24     27.32 o 
   6   4   2      129.70      153.41     13.31 o 
   8   4   2      161.18      141.52     16.16 o 
  10   4   2      132.35      104.06      9.63 o 
  12   4   2      170.57      159.19     11.74 o 
  14   4   2       22.82       20.20      6.68 o 
  16   4   2        1.33        2.44      6.70 o 
 -17   5   2       19.49       15.77     14.72 o 
 -15   5   2       62.17       76.26     13.80 o 
 -13   5   2       90.76      137.52     15.53 o 
 -11   5   2      128.35      157.43     11.86 o 
  -9   5   2      299.08      278.31     16.16 o 
  -7   5   2       19.60       23.13      6.63 o 
  -5   5   2       34.65       52.98      4.35 o 
  -3   5   2      700.97      859.78     18.04 o 
  -1   5   2     1382.32     1573.51     39.85 o 
   1   5   2     1327.62     1455.19     22.18 o 
   3   5   2      483.40      409.12      9.22 o 
   5   5   2      416.45      401.89     12.52 o 
   7   5   2      851.56      892.89     20.33 o 
   9   5   2       35.39       29.45      6.53 o 
  11   5   2       54.36       57.13      8.39 o 
  13   5   2       47.78       50.50      8.54 o 
  15   5   2        8.38       19.15      9.63 o 
  17   5   2        9.91       16.57     10.85 o 
 -18   6   2       18.37        5.15     14.36 o 
 -16   6   2       12.51       21.54     10.92 o 
 -14   6   2      147.94      152.63     19.03 o 
 -12   6   2       47.95       46.59     11.63 o 
 -10   6   2       62.27       50.83      8.46 o 
  -8   6   2       98.34      119.45     10.24 o 
  -6   6   2      119.43       93.17     11.55 o 
  -4   6   2       37.54       36.19      4.87 o 
  -2   6   2      463.16      411.02     14.65 o 
   0   6   2     1358.85     1248.39     21.06 o 
   2   6   2      210.10      255.47      9.66 o 
   4   6   2      661.11      659.45     16.35 o 
   6   6   2      180.52      194.39     10.11 o 
   8   6   2      223.60      227.34     13.68 o 
  10   6   2       36.95       39.83     10.24 o 
  12   6   2       17.08       16.02      7.12 o 
  14   6   2        2.98        4.27     16.51 o 
  16   6   2        0.21       -9.53      9.05 o 
 -17   7   2        5.99       -2.76     10.85 o 
 -15   7   2       19.01       30.41     11.91 o 
 -13   7   2       33.84       30.54     15.80 o 
 -11   7   2      135.90      108.39     15.00 o 
  -9   7   2      108.71      107.90     10.75 o 
  -7   7   2      204.88      199.83     14.62 o 
  -5   7   2       54.75       45.49      7.71 o 
  -3   7   2      488.89      521.23     19.50 o 
  -1   7   2       85.33       83.93      7.94 o 
   1   7   2       50.36       60.96      6.18 o 
   3   7   2       70.71       70.78      6.76 o 
   5   7   2       85.42      105.31      8.12 o 
   7   7   2       74.83       81.79      8.19 o 
   9   7   2       83.57       77.24     10.12 o 
  11   7   2       19.14       17.73      9.88 o 
  13   7   2        9.55       15.69     10.34 o 
  15   7   2        1.98       11.97     10.92 o 
 -16   8   2        2.39        6.76     11.35 o 
 -14   8   2        1.18        6.05      9.75 o 
 -12   8   2       29.54       29.53     11.91 o 
 -10   8   2       53.63       67.83     17.95 o 
  -8   8   2      342.97      163.71     28.72 o 
  -6   8   2      163.37      180.99     30.11 o 
  -4   8   2      877.00      970.14     28.09 o 
  -2   8   2      707.44      605.30     33.03 o 
   0   8   2      180.52      243.91     10.78 o 
   2   8   2        8.79        3.61      3.99 o 
   4   8   2       51.31       46.88      6.53 o 
   6   8   2      191.05      219.27     12.29 o 
   8   8   2        2.04       -2.15      5.08 o 
  10   8   2       28.19       19.15     25.13 o 
  12   8   2        1.08        2.50      9.70 o 
  14   8   2        3.36        7.52      9.85 o 
 -15   9   2        1.54       11.91     11.19 o 
 -13   9   2        4.29       -3.31     12.92 o 
 -11   9   2       81.24       84.78     22.98 o 
  -9   9   2      125.88      153.80     51.34 o 
  -7   9   2      193.23      133.46     16.16 o 
  -5   9   2      231.85      214.98     34.12 o 
  -3   9   2      521.25      413.58     29.44 o 
  -1   9   2      780.87      676.64     23.79 o 
   1   9   2      294.51      259.35     13.23 o 
   3   9   2       18.36       20.08      5.78 o 
   5   9   2       44.75       41.45      7.61 o 
   7   9   2       68.81       86.10     12.72 o 
   9   9   2       24.56        3.59     10.05 o 
  11   9   2        4.34        4.86     15.08 o 
  13   9   2       36.02       56.47     15.27 o 
 -14  10   2        8.75        5.43     10.70 o 
 -12  10   2        6.93       -1.22     10.50 o 
 -10  10   2        5.41       -6.85      8.81 o 
  -8  10   2       64.49       50.76     13.02 o 
  -6  10   2      144.89      119.91     15.80 o 
  -4  10   2      249.31      245.96     31.72 o 
  -2  10   2      126.68      157.25     23.69 o 
   0  10   2      280.68      290.42     17.80 o 
   2  10   2       12.21       32.33      6.86 o 
   4  10   2      353.87      395.44     15.89 o 
   6  10   2       23.54       34.53     11.01 o 
   8  10   2      115.94      116.32     20.10 o 
  10  10   2       10.65       16.41     11.49 o 
  12  10   2       28.50       20.29     12.07 o 
 -11  11   2        4.07        5.16     20.10 o 
  -9  11   2       15.32       35.12     12.91 o 
  -7  11   2        4.66       -1.91      9.63 o 
  -5  11   2       75.61       62.23     13.14 o 
  -3  11   2      117.33       93.34     20.82 o 
  -1  11   2       31.59       47.50     10.34 o 
   1  11   2        1.94       -0.74      6.63 o 
   3  11   2      103.96      129.96     25.85 o 
   5  11   2       22.98       35.97     12.92 o 
   7  11   2       11.50        3.59     10.77 o 
   9  11   2       12.47       17.43     11.26 o 
 -10  12   2        6.64        4.39     10.59 o 
  -8  12   2        3.00       -3.58     10.34 o 
  -6  12   2        0.96      -12.05      8.04 o 
  -2  12   2      130.08      145.04     19.39 o 
   0  12   2       57.51       59.91     11.41 o 
   2  12   2       15.09       13.64     16.51 o 
   4  12   2       36.53       45.95     20.10 o 
   8  12   2        8.93        2.87     12.92 o 
  -3  13   2        5.72       10.05     11.49 o 
   1  13   2       13.14       32.31     18.67 o 
   3  13   2       14.01       26.57     18.67 o 
   5  13   2        7.72       -8.62     15.80 o 
 -20   0   3        3.28       15.80     20.10 o 
 -18   0   3        0.00       -8.62     15.80 o 
 -16   0   3        5.43        5.59      7.00 o 
 -14   0   3       81.30       76.29     10.53 o 
 -12   0   3      475.44      500.85     21.18 o 
 -10   0   3      245.01      287.51     12.88 o 
  -8   0   3      170.86      156.58     14.72 o 
  -6   0   3     3019.36     3369.18     45.24 o 
  -4   0   3     3893.41     3845.19     46.75 o 
  -2   0   3     7378.15     6462.24     70.35 o 
   0   0   3    13643.96    12223.42    125.40 o 
   2   0   3      616.03      525.66     12.94 o 
   4   0   3      449.68      491.26     15.44 o 
   6   0   3     1364.48     1418.82     38.77 o 
   8   0   3      315.95      305.43     25.85 o 
  10   0   3      168.54      165.76     12.94 o 
  12   0   3     1137.64     1224.95     45.24 o 
  14   0   3       16.48       21.54     10.77 o 
  16   0   3       24.44       22.26     11.49 o 
 -19   1   3        1.17        4.29      7.46 o 
 -17   1   3        2.88        5.74      6.86 o 
 -15   1   3       32.01       43.99      6.72 o 
 -13   1   3       89.00       74.82      7.98 o 
 -11   1   3      467.64      482.80     12.64 o 
  -9   1   3       53.92       59.51      4.82 o 
  -7   1   3        8.52       11.30      2.63 o 
  -5   1   3     7073.12     7025.79     87.06 o 
  -3   1   3     3481.29     3429.00     34.70 o 
  -1   1   3     1606.34     1630.04     16.80 o 
   1   1   3      787.24      822.56     11.29 o 
   3   1   3      366.00      311.54      7.14 o 
   5   1   3      701.60      714.72     15.15 o 
   7   1   3      864.14      878.26     19.61 o 
   9   1   3      335.41      328.43     10.78 o 
  11   1   3      581.89      548.38     17.23 o 
  13   1   3      143.95      172.53     25.85 o 
  15   1   3        6.83        0.21      6.03 o 
  17   1   3       14.96       16.08      8.37 o 
 -20   2   3        2.29       14.74     10.34 o 
 -18   2   3        8.70        8.04      9.28 o 
 -16   2   3       44.63       45.44      9.58 o 
 -14   2   3        9.85        0.61      5.64 o 
 -12   2   3      120.71      120.75      9.95 o 
 -10   2   3      325.33      366.76     10.10 o 
  -8   2   3      710.17      659.86     12.05 o 
  -6   2   3      551.72      588.48      9.47 o 
  -4   2   3     2476.90     2445.89     45.93 o 
  -2   2   3     6839.56     6255.01     48.98 o 
   0   2   3     1181.51     1330.60     15.05 o 
   2   2   3      719.50      819.18     14.72 o 
   4   2   3     1383.09     1241.78     15.90 o 
   6   2   3      117.49      127.23     10.61 o 
   8   2   3       93.69      108.35      9.38 o 
  10   2   3      162.92      173.01     13.36 o 
  12   2   3       20.45       12.32      6.57 o 
  14   2   3       28.31       40.03      8.45 o 
  16   2   3       11.71       19.65     12.92 o 
 -19   3   3        9.55       17.17      9.85 o 
 -17   3   3        9.08        7.71      7.97 o 
 -15   3   3       31.79       34.33      8.38 o 
 -13   3   3       53.00       58.25      8.88 o 
 -11   3   3      331.06      324.25     13.43 o 
  -9   3   3       40.38       41.24      4.25 o 
  -7   3   3     1399.24     1460.87     17.47 o 
  -5   3   3     7353.88     6892.99     69.74 o 
  -3   3   3     1892.98     1921.06     33.62 o 
  -1   3   3      968.73     1180.96     14.42 o 
   1   3   3      681.58      593.71     12.24 o 
   3   3   3      899.60     1028.77     19.16 o 
   5   3   3      306.76      252.42      9.93 o 
   7   3   3       36.25       50.56      6.48 o 
   9   3   3      210.93      217.50     13.45 o 
  11   3   3       92.22       79.51     13.58 o 
  13   3   3        4.20        6.59      6.53 o 
  15   3   3       13.31        9.15      6.48 o 
  17   3   3       10.53       20.18     11.49 o 
 -18   4   3       14.41       22.26     11.18 o 
 -16   4   3       13.44       20.89     13.64 o 
 -14   4   3       12.80       19.28      7.16 o 
 -12   4   3      249.47      252.86     29.14 o 
 -10   4   3       49.30       64.10      8.32 o 
  -8   4   3     2460.04     2523.88     37.67 o 
  -6   4   3      220.81      230.53     10.12 o 
  -4   4   3     1494.80     1487.75     33.00 o 
  -2   4   3       69.05       81.50      6.51 o 
   0   4   3     2049.47     2126.91     22.73 o 
   2   4   3     1204.90     1231.85     23.42 o 
   4   4   3      283.52      353.47     11.45 o 
   6   4   3       89.97       70.30      9.16 o 
   8   4   3       96.41      126.50     10.01 o 
  10   4   3       10.73        7.74      5.65 o 
  12   4   3       15.45       13.79      6.42 o 
  14   4   3        2.17        0.64      5.89 o 
  16   4   3       22.22       22.83      8.54 o 
 -19   5   3       10.86       -2.28     10.14 o 
 -17   5   3       13.11       12.16     10.53 o 
 -15   5   3        6.42       -2.71     10.77 o 
 -13   5   3       43.95       61.09      9.97 o 
 -11   5   3       92.94       87.56      9.85 o 
  -9   5   3      705.24      741.60     25.25 o 
  -7   5   3     1025.06     1087.15     23.34 o 
  -5   5   3     3156.68     3276.87     54.79 o 
  -3   5   3       77.46       96.71      7.33 o 
  -1   5   3     1736.09     1847.69     21.71 o 
   1   5   3     1109.09     1225.48     16.73 o 
   3   5   3       64.54       64.61      6.23 o 
   5   5   3     1472.90     1663.84     38.29 o 
   7   5   3       92.76       89.19      8.45 o 
   9   5   3       38.53       42.56      8.08 o 
  11   5   3       95.44      107.87     10.72 o 
  13   5   3       12.56        4.39     10.51 o 
  15   5   3       16.38       25.79      8.38 o 
 -18   6   3       23.25       26.86     13.48 o 
 -16   6   3       17.52       22.78     10.85 o 
 -14   6   3      103.51      131.44     16.85 o 
 -12   6   3      133.91      112.78     12.23 o 
 -10   6   3      216.24      241.33     15.59 o 
  -8   6   3       71.57       62.63      8.54 o 
  -6   6   3      151.67      136.14     12.08 o 
  -4   6   3      167.48      143.48     12.66 o 
  -2   6   3       17.49       18.23      4.23 o 
   0   6   3       32.63       23.84      3.70 o 
   2   6   3       21.66       24.78      5.67 o 
   4   6   3      723.58      631.27     16.57 o 
   6   6   3      250.50      251.27     12.02 o 
   8   6   3       73.28       66.14      8.26 o 
  10   6   3        6.48       17.59      7.11 o 
  12   6   3       63.22       56.61      9.41 o 
  14   6   3       18.13       21.07      9.75 o 
 -17   7   3        4.00        4.74     11.73 o 
 -15   7   3       37.59       56.60     14.13 o 
 -13   7   3       15.16        1.93     15.08 o 
 -11   7   3        7.32        7.10      6.94 o 
  -9   7   3      231.88      233.99     21.85 o 
  -7   7   3       11.90       13.19      6.05 o 
  -5   7   3      131.34      104.01      9.87 o 
  -3   7   3       24.84       37.07      9.61 o 
  -1   7   3      165.47      157.66     12.23 o 
   1   7   3      241.65      233.77     10.17 o 
   3   7   3      122.02      107.15     17.64 o 
   5   7   3      218.16      252.19     12.41 o 
   7   7   3        1.36        1.63      4.66 o 
   9   7   3       50.54       69.65     10.32 o 
  11   7   3        1.34       -6.30      7.82 o 
  13   7   3        6.91       13.67     10.78 o 
 -16   8   3        0.57        2.75     11.35 o 
 -14   8   3        7.05       13.69     14.72 o 
 -12   8   3        9.25        7.46      8.72 o 
 -10   8   3        8.56      -12.39     13.28 o 
  -8   8   3       50.53       63.07     11.87 o 
  -6   8   3       82.78       78.27     10.32 o 
  -4   8   3      163.26      132.04     34.47 o 
  -2   8   3       83.97      116.72     12.62 o 
   0   8   3      315.97      300.47     21.57 o 
   2   8   3      655.84      642.54     21.13 o 
   4   8   3      441.76      479.43     16.07 o 
   6   8   3       11.92        7.13      5.93 o 
   8   8   3       13.31       27.70      7.05 o 
  10   8   3       19.34       34.82      9.14 o 
  12   8   3        8.44        3.46     10.06 o 
 -15   9   3       10.25        2.53     10.59 o 
 -13   9   3       25.03       13.74     11.49 o 
 -11   9   3       22.90        7.84      9.98 o 
  -9   9   3       59.21       53.83     13.11 o 
  -7   9   3      156.51      186.23     22.74 o 
  -5   9   3      806.72      904.10     30.32 o 
  -3   9   3      727.02      753.24     27.64 o 
  -1   9   3      316.85      371.54     29.44 o 
   1   9   3      851.03      683.82     39.13 o 
   3   9   3      317.52      285.82     21.00 o 
   5   9   3      251.10      232.57     26.93 o 
   7   9   3        8.49        3.86      6.87 o 
   9   9   3        7.38      -10.77      8.62 o 
  11   9   3        6.75       16.75     19.75 o 
 -14  10   3        5.86       29.73     13.99 o 
 -12  10   3       24.61       23.56     14.36 o 
 -10  10   3       36.40       16.64      9.98 o 
  -8  10   3       28.81       30.22     17.95 o 
  -6  10   3      123.14      109.70     23.32 o 
  -4  10   3       96.39       69.69     15.00 o 
  -2  10   3        3.65        2.71      6.51 o 
   0  10   3      134.69      170.69     15.27 o 
   2  10   3      138.31      135.48     14.21 o 
   4  10   3      113.64      158.18     11.86 o 
   6  10   3       25.23       14.95      9.17 o 
   8  10   3        0.05       15.71      9.69 o 
  10  10   3        0.23        1.44     12.21 o 
 -11  11   3        1.92       -8.28     10.50 o 
  -9  11   3        1.12        3.77     20.46 o 
  -7  11   3        9.43       -3.03      9.70 o 
  -5  11   3       19.20       66.06     20.10 o 
  -3  11   3       32.09       14.82      7.83 o 
  -1  11   3       39.50       44.57     11.01 o 
   1  11   3        3.81       31.59      9.82 o 
   3  11   3       13.89       31.59     10.49 o 
   5  11   3       87.69      100.52     25.85 o 
   7  11   3       24.14        0.39     13.28 o 
   9  11   3        9.74       15.80     13.64 o 
 -10  12   3        4.00       10.10     12.55 o 
  -8  12   3        4.66       -7.83      9.90 o 
  -4  12   3        0.50        0.72      9.33 o 
  -2  12   3       19.94       12.17      9.69 o 
   0  12   3       33.80       41.48     11.38 o 
   2  12   3       54.17       69.65     22.98 o 
   4  12   3       33.66       33.75     20.82 o 
   6  12   3        8.12       16.51     19.39 o 
  -3  13   3       19.55       17.23     11.49 o 
  -1  13   3        1.90        8.20      9.96 o 
   1  13   3       16.31       10.77     15.80 o 
   3  13   3       22.67       14.36     19.39 o 
 -20   0   4        0.08        5.03     18.67 o 
 -18   0   4        0.03        5.74     16.51 o 
 -16   0   4        8.21       -2.15     15.80 o 
 -14   0   4       31.43       20.70      7.56 o 
 -12   0   4       76.92       78.06     13.28 o 
 -10   0   4      238.17      249.36     12.35 o 
  -8   0   4      814.94      868.32     20.45 o 
  -6   0   4      172.62      210.40     11.13 o 
  -4   0   4     6047.01     5931.37     68.49 o 
  -2   0   4     7131.55     7056.24     78.95 o 
   0   0   4       21.24       25.35      4.29 o 
   2   0   4        5.73        3.20      3.27 o 
   4   0   4     1796.99     1661.39     29.70 o 
   6   0   4      103.11       71.19      8.08 o 
   8   0   4        8.38       10.68      5.63 o 
  10   0   4      175.49      170.89     18.67 o 
  12   0   4       36.35       28.72     10.77 o 
  14   0   4       14.11        7.90      9.33 o 
  16   0   4       68.58       88.32     18.67 o 
 -19   1   4        7.54       10.05     13.20 o 
 -17   1   4        1.19        3.17      6.91 o 
 -15   1   4       34.31       39.11      8.57 o 
 -13   1   4      255.74      275.90     10.88 o 
 -11   1   4      187.86      187.99     16.00 o 
  -9   1   4      581.49      595.79     15.60 o 
  -7   1   4      716.44      760.59     12.79 o 
  -5   1   4       58.72       49.57      6.93 o 
  -3   1   4      923.16      919.73     12.81 o 
  -1   1   4     2052.29     1964.37     21.00 o 
   1   1   4     1851.81     1769.63     20.25 o 
   3   1   4     1744.68     1649.88     20.58 o 
   5   1   4      112.72       88.10      7.81 o 
   7   1   4      123.43      121.47      7.46 o 
   9   1   4      155.53      133.79     12.13 o 
  11   1   4       78.76       81.57     10.66 o 
  13   1   4       22.36       31.23      8.63 o 
  15   1   4       28.09       22.18      8.87 o 
 -20   2   4        2.68       10.93     13.46 o 
 -18   2   4       18.46       12.01     10.03 o 
 -16   2   4       82.17       71.20     10.44 o 
 -14   2   4       33.90       29.27      7.92 o 
 -12   2   4      263.68      276.82     13.56 o 
 -10   2   4      132.69      151.09     15.55 o 
  -8   2   4      558.36      620.56     11.51 o 
  -6   2   4      542.70      487.11      8.96 o 
  -4   2   4      246.11      228.77      6.45 o 
  -2   2   4     2780.56     3157.07     29.51 o 
   0   2   4     1765.32     1501.22     17.82 o 
   2   2   4     1195.12     1457.38     24.25 o 
   4   2   4      697.32      696.20     12.05 o 
   6   2   4       91.14      123.94      8.66 o 
   8   2   4      299.21      298.97     33.75 o 
  10   2   4       48.42       56.69      8.01 o 
  12   2   4       52.04       46.01      8.05 o 
  14   2   4        5.82        0.00      7.18 o 
  16   2   4        4.59       -2.85      9.69 o 
 -19   3   4       10.81        7.50     10.43 o 
 -17   3   4       30.13       38.30     10.08 o 
 -15   3   4       19.97       25.26      8.23 o 
 -13   3   4      118.98      139.27     16.76 o 
 -11   3   4       41.74       36.66      7.01 o 
  -9   3   4      117.86      103.89      9.08 o 
  -7   3   4      917.30     1129.89     22.34 o 
  -5   3   4     1443.66     1435.64     24.48 o 
  -3   3   4     5020.97     5568.45     46.58 o 
  -1   3   4     1560.06     1383.85     17.22 o 
   1   3   4     1881.83     2133.35     30.15 o 
   3   3   4       47.67       85.93      6.66 o 
   5   3   4       88.48       95.69      7.40 o 
   7   3   4      125.66      109.33      8.81 o 
   9   3   4        1.21        8.23      6.03 o 
  11   3   4       37.07       47.97      8.45 o 
  13   3   4        1.15        5.72      6.37 o 
  15   3   4        4.75       10.28      7.76 o 
 -18   4   4       22.28       14.60     22.98 o 
 -16   4   4        2.00       10.42      7.33 o 
 -14   4   4       19.19       12.95      7.17 o 
 -12   4   4        3.34        1.81      6.51 o 
 -10   4   4       28.12       32.05      7.10 o 
  -8   4   4      264.52      217.70     11.59 o 
  -6   4   4      698.80      659.86     17.16 o 
  -4   4   4     6065.29     6368.27     86.66 o 
  -2   4   4     2878.36     3039.86     30.15 o 
   0   4   4     1390.33     1465.02     18.38 o 
   2   4   4      145.19      197.63     24.92 o 
   4   4   4      673.29      542.70     14.81 o 
   6   4   4       28.46       30.16      5.95 o 
   8   4   4       87.23       71.12     14.22 o 
  10   4   4       81.61       80.56     10.91 o 
  12   4   4       12.55       12.23      6.97 o 
  14   4   4        3.05        6.69      7.20 o 
 -19   5   4        8.42       15.55     11.42 o 
 -17   5   4       85.66       76.11     15.44 o 
 -15   5   4       40.64       31.07      9.24 o 
 -13   5   4      219.32      205.66     15.14 o 
 -11   5   4       90.35      107.10     10.97 o 
  -9   5   4      467.86      394.16     15.34 o 
  -7   5   4      248.58      276.87     21.43 o 
  -5   5   4      276.48      258.10     13.60 o 
  -3   5   4     1035.43     1001.39     14.58 o 
  -1   5   4      379.80      432.26      9.88 o 
   1   5   4      130.43      161.11     11.61 o 
   3   5   4      625.87      775.09     32.40 o 
   5   5   4      179.83      228.61     11.37 o 
   7   5   4       70.39       86.04     11.48 o 
   9   5   4      241.47      273.62     32.17 o 
  11   5   4       59.02       71.84     10.00 o 
  13   5   4        1.23        6.50      6.76 o 
  15   5   4        8.81       11.78      8.10 o 
 -18   6   4       25.22       12.97     12.28 o 
 -16   6   4      126.41      116.02     28.36 o 
 -14   6   4      129.55       95.42     16.06 o 
 -12   6   4      209.22      160.83     18.28 o 
 -10   6   4      315.73      243.04     20.22 o 
  -8   6   4      447.62      449.79     16.70 o 
  -6   6   4      101.12      114.13     10.33 o 
  -4   6   4       72.41      104.56     15.80 o 
  -2   6   4      126.69      111.52      6.28 o 
   0   6   4      234.92      230.24     14.95 o 
   2   6   4      108.65      107.29      7.89 o 
   4   6   4      377.61      363.89     21.97 o 
   6   6   4       40.98       54.67      7.63 o 
   8   6   4      139.77      141.77     11.31 o 
  10   6   4       43.13       60.30     10.12 o 
  12   6   4        8.93        6.90      8.73 o 
  14   6   4        0.79       14.71      7.72 o 
 -17   7   4        7.14        6.39     11.18 o 
 -15   7   4       41.68       59.85     14.48 o 
 -13   7   4       45.35       62.91     13.92 o 
 -11   7   4       71.18       73.30     11.19 o 
  -9   7   4       75.88       82.11     10.94 o 
  -7   7   4       83.51       92.94     11.75 o 
  -5   7   4       79.45       81.59     14.36 o 
  -3   7   4       17.16        9.85      7.06 o 
  -1   7   4        9.79       11.14      6.21 o 
   1   7   4       49.27       76.72      7.17 o 
   3   7   4      375.53      344.49     13.36 o 
   5   7   4        4.80        5.35      4.87 o 
   7   7   4       20.36       24.74      6.85 o 
   9   7   4       22.64       28.46      7.72 o 
  11   7   4        8.94       10.28      7.86 o 
  13   7   4        2.12        0.10      7.49 o 
 -16   8   4        1.42       -1.58      9.90 o 
 -14   8   4        2.76       -4.19     11.49 o 
 -12   8   4       44.25       54.10     13.58 o 
 -10   8   4       17.18       16.17      7.47 o 
  -8   8   4        2.52        5.72      7.01 o 
  -6   8   4        5.65        4.05      6.25 o 
  -4   8   4      107.44      109.64     46.67 o 
  -2   8   4      108.71      124.97     12.94 o 
   0   8   4      520.25      423.15     37.70 o 
   2   8   4      236.35      325.98     23.69 o 
   4   8   4      327.52      311.23     14.48 o 
   6   8   4      201.83      240.69     14.02 o 
   8   8   4       91.34      134.20     12.35 o 
  10   8   4       25.20       11.03     12.21 o 
  12   8   4        6.73       21.75     11.82 o 
 -15   9   4        1.80        7.77     12.26 o 
 -13   9   4        1.07       -0.84      9.25 o 
 -11   9   4        6.10        6.35      9.37 o 
  -9   9   4        2.65        6.20      7.72 o 
  -7   9   4       23.92        9.13      7.45 o 
  -5   9   4      258.41      212.33     33.39 o 
  -3   9   4      333.02      367.95     20.01 o 
  -1   9   4     1018.10     1173.87     34.64 o 
   1   9   4      143.32      187.54     21.90 o 
   3   9   4      747.58      896.39     23.29 o 
   5   9   4       72.91       86.12      9.91 o 
   7   9   4       72.62       78.00     15.46 o 
   9   9   4       37.58       35.45      9.88 o 
  11   9   4        0.14       13.46     10.05 o 
 -14  10   4        7.95        7.37     10.80 o 
 -12  10   4        0.42        3.46     11.13 o 
 -10  10   4       35.12       14.40     24.41 o 
  -8  10   4        7.87       24.33      8.88 o 
  -6  10   4       61.82       49.26     14.92 o 
  -4  10   4      100.38       93.56     13.79 o 
  -2  10   4      122.97      112.35     14.46 o 
   0  10   4       37.67       26.95      9.66 o 
   2  10   4      155.85      153.80     22.98 o 
   4  10   4       86.39       82.10     12.88 o 
   6  10   4        4.17        4.04      6.28 o 
   8  10   4       25.21       29.00     14.00 o 
  10  10   4        4.90        9.33     11.49 o 
 -11  11   4        4.85        3.97     11.14 o 
  -9  11   4       55.08       53.67     30.16 o 
  -5  11   4       13.95       10.05     15.08 o 
  -3  11   4       65.96       82.07     13.26 o 
  -1  11   4       24.38       44.43     11.41 o 
   1  11   4       22.48       17.57     12.57 o 
   3  11   4       19.89       26.50     10.63 o 
   5  11   4       75.35       79.91     18.31 o 
   7  11   4        3.95       29.44     20.82 o 
  -4  12   4       41.99       43.28     11.29 o 
  -2  12   4        0.25       -3.18     12.21 o 
   0  12   4       29.36       18.43     10.49 o 
   2  12   4       16.08       45.53     12.28 o 
   4  12   4        5.73        1.44     18.67 o 
  -5  13   4       14.21       26.57     13.64 o 
  -3  13   4        2.77        0.59      8.04 o 
  -1  13   4       20.90       20.22     10.84 o 
   1  13   4        6.25        7.90     15.80 o 
 -20   0   5        4.46      -15.80     16.51 o 
 -18   0   5        4.99        5.74     18.67 o 
 -16   0   5        6.76       -2.87     15.08 o 
 -14   0   5        0.62       10.55     11.49 o 
 -12   0   5        0.82       -2.75      4.60 o 
 -10   0   5        0.10       -1.40      3.91 o 
  -8   0   5      489.03      499.77     43.44 o 
  -6   0   5     2831.36     2672.90     40.31 o 
  -4   0   5     3957.27     4033.63     52.96 o 
  -2   0   5      130.28      147.77     12.92 o 
   0   0   5     2383.99     2380.87     60.67 o 
   2   0   5      460.12      484.94     14.97 o 
   4   0   5       87.11       78.11      8.08 o 
   6   0   5       30.88       17.89      6.03 o 
   8   0   5     1177.90     1170.38     41.65 o 
  10   0   5       69.31       61.75     14.36 o 
  12   0   5      105.61      134.27     19.39 o 
  14   0   5       33.85       29.44     13.64 o 
 -19   1   5        2.21        4.48     15.44 o 
 -17   1   5       13.03       29.67     13.45 o 
 -15   1   5       13.71       12.46      6.98 o 
 -13   1   5       34.71       44.67      8.14 o 
 -11   1   5       28.11       28.57      4.84 o 
  -9   1   5     1335.26     1545.05     21.54 o 
  -7   1   5     1226.95     1297.84     21.22 o 
  -5   1   5     1507.27     1705.77     20.64 o 
  -3   1   5      531.21      557.83     10.67 o 
  -1   1   5      378.78      378.96      8.87 o 
   1   1   5       92.60       99.72     10.57 o 
   3   1   5     1122.08     1102.91     28.60 o 
   5   1   5      200.57      199.04      8.01 o 
   7   1   5      273.38      274.51     11.71 o 
   9   1   5      386.31      429.02     18.53 o 
  11   1   5        3.03        0.87      5.69 o 
  13   1   5       31.73       19.25      9.69 o 
  15   1   5       12.06       34.84     10.52 o 
 -20   2   5        2.49       29.01     15.00 o 
 -18   2   5       14.44       10.51      7.82 o 
 -16   2   5       21.38       19.36      8.06 o 
 -14   2   5      149.99      178.04     13.14 o 
 -12   2   5        7.83        2.82      7.80 o 
 -10   2   5      206.09      235.94     12.54 o 
  -8   2   5     1367.44     1359.81     25.57 o 
  -6   2   5     1462.74     1544.79     25.65 o 
  -4   2   5     2073.64     1984.94     27.98 o 
  -2   2   5     1018.90     1259.76     21.45 o 
   0   2   5      741.07      660.23     11.98 o 
   2   2   5      183.16      181.68      6.96 o 
   4   2   5       23.35       14.77      3.53 o 
   6   2   5      230.61      226.14     10.89 o 
   8   2   5       26.29       21.71      6.03 o 
  10   2   5       18.81       15.07      6.33 o 
  12   2   5       21.67       38.71     10.77 o 
  14   2   5        2.10       -7.35      6.33 o 
 -19   3   5        5.18        7.58      9.53 o 
 -17   3   5       29.74       31.84      9.49 o 
 -15   3   5       85.34       80.37     11.07 o 
 -13   3   5       19.56       28.08      8.27 o 
 -11   3   5      114.65      119.93     10.64 o 
  -9   3   5      685.36      689.38     18.99 o 
  -7   3   5      633.77      597.93     16.79 o 
  -5   3   5      405.63      338.38      8.43 o 
  -3   3   5       22.12       18.63      3.12 o 
  -1   3   5       51.63       67.90      8.39 o 
   1   3   5      929.18     1081.92     16.08 o 
   3   3   5      751.09      881.59     22.98 o 
   5   3   5      239.22      297.23     20.64 o 
   7   3   5       39.04       26.80      6.11 o 
   9   3   5        8.88        6.16      7.21 o 
  11   3   5       41.32       39.93     12.93 o 
  13   3   5        7.06        3.59      8.62 o 
  15   3   5        0.75       -1.78     10.05 o 
 -18   4   5        2.01        6.09      9.56 o 
 -16   4   5        8.69       -4.57     10.89 o 
 -14   4   5       11.75       12.38      7.49 o 
 -12   4   5      135.27      120.14     11.93 o 
 -10   4   5       90.89      104.16     10.48 o 
  -8   4   5      251.71      282.70     12.96 o 
  -6   4   5      966.59      869.62     26.11 o 
  -4   4   5     1104.76     1206.80     16.06 o 
  -2   4   5      337.69      435.47     10.00 o 
   0   4   5     1602.34     1536.66     20.31 o 
   2   4   5      928.52      929.97     26.43 o 
   4   4   5      427.88      452.72     14.55 o 
   6   4   5        4.15        6.48      4.74 o 
   8   4   5       10.39       14.09      5.91 o 
  10   4   5        0.68       -6.39      8.98 o 
  12   4   5        2.22        7.12      6.60 o 
  14   4   5        8.82       14.64      8.37 o 
 -19   5   5        0.78        4.07      9.63 o 
 -17   5   5        4.55       -1.44      7.72 o 
 -15   5   5       37.05       33.71      9.39 o 
 -13   5   5      220.74      229.78     15.99 o 
 -11   5   5       18.88       14.80      8.70 o 
  -9   5   5      173.30      205.81     13.52 o 
  -7   5   5       91.26       93.90      9.78 o 
  -5   5   5      113.51      136.53     27.64 o 
  -3   5   5       38.42       32.95      6.10 o 
  -1   5   5      187.69      191.56      8.75 o 
   1   5   5      657.65      647.82     18.32 o 
   3   5   5      213.12      232.40     13.48 o 
   5   5   5        7.35        9.09      5.12 o 
   7   5   5       63.32       77.60     12.00 o 
   9   5   5        8.79        6.01      6.05 o 
  11   5   5        8.82       -9.04      6.03 o 
  13   5   5       11.20        2.71      7.01 o 
 -18   6   5       12.63       18.19     10.92 o 
 -16   6   5       23.10       18.30      9.16 o 
 -14   6   5       76.19       68.32     11.88 o 
 -12   6   5      275.57      232.50     16.36 o 
 -10   6   5       32.71       18.78      8.14 o 
  -8   6   5      750.73      713.92     27.03 o 
  -6   6   5       54.18       60.67     11.92 o 
  -4   6   5      521.84      530.55     21.65 o 
  -2   6   5        7.87       11.48      5.21 o 
   0   6   5       12.50        9.12      3.95 o 
   2   6   5       71.88       47.50      8.32 o 
   4   6   5      113.17       94.24      8.99 o 
   6   6   5        0.59       -0.53      4.66 o 
   8   6   5       74.16       63.75      9.36 o 
  10   6   5       24.83       30.46      8.98 o 
  12   6   5        2.89        0.98      6.54 o 
 -17   7   5       10.25        3.04     10.98 o 
 -15   7   5       10.94       11.01      9.75 o 
 -13   7   5       50.37       37.54     10.45 o 
 -11   7   5      481.54      544.13     21.32 o 
  -9   7   5       73.54       67.00     14.10 o 
  -7   7   5     1158.00     1270.80     37.05 o 
  -5   7   5       31.20       20.04     11.03 o 
  -3   7   5      504.10      520.00     17.24 o 
  -1   7   5      555.61      500.90     47.75 o 
   1   7   5      301.13      337.30     13.06 o 
   3   7   5        8.91        8.45      4.91 o 
   5   7   5      128.26      162.31     11.82 o 
   7   7   5       48.11       47.19      8.32 o 
   9   7   5       19.92       10.20      9.68 o 
  11   7   5        2.62       10.32      8.08 o 
 -16   8   5       15.81       12.21     12.20 o 
 -14   8   5       18.36       16.96     12.14 o 
 -12   8   5       30.21       27.70     10.24 o 
 -10   8   5      120.34       82.53     12.30 o 
  -8   8   5       45.53       54.05     10.32 o 
  -6   8   5      100.69       80.71     22.26 o 
  -4   8   5       25.45       53.45     15.80 o 
  -2   8   5        4.63        5.89      7.17 o 
   0   8   5      346.40      348.22     18.96 o 
   2   8   5      158.40      138.00     16.51 o 
   4   8   5      208.61      201.28     17.38 o 
   6   8   5       75.29       59.85      8.93 o 
   8   8   5      163.07      224.45     25.12 o 
  10   8   5       34.26       17.81      9.10 o 
 -15   9   5       15.31        5.23     11.23 o 
 -13   9   5        4.97        3.15     10.50 o 
 -11   9   5       24.26       19.40      8.97 o 
  -9   9   5       50.58       50.28     14.90 o 
  -7   9   5       48.72       15.16     20.46 o 
  -5   9   5       45.69       72.63     19.39 o 
  -3   9   5        7.11        3.64      7.28 o 
  -1   9   5       16.73       28.72     20.46 o 
   1   9   5      281.83      275.18     20.10 o 
   3   9   5      107.25      147.42     15.94 o 
   5   9   5      103.49       91.64     10.22 o 
   7   9   5       67.06       71.17     10.10 o 
   9   9   5       10.02       22.68      8.81 o 
 -12  10   5       25.83       23.77     13.28 o 
 -10  10   5       10.26        7.10     12.57 o 
  -8  10   5       50.36       37.13     16.03 o 
  -6  10   5       15.64       30.16     17.95 o 
  -4  10   5       56.60       35.17     11.13 o 
  -2  10   5       90.97       83.79     13.26 o 
   0  10   5       70.70       79.25     13.46 o 
   2  10   5       15.51       27.20      9.24 o 
   4  10   5       42.69       40.57     18.67 o 
   6  10   5       12.76        3.23      8.48 o 
   8  10   5       15.66       21.95      9.72 o 
 -11  11   5       26.64       39.07     14.71 o 
  -7  11   5       31.69       63.19     23.69 o 
  -5  11   5        1.66        0.30      8.76 o 
  -3  11   5       25.54       28.00     10.34 o 
  -1  11   5        6.53       17.71     14.72 o 
   1  11   5       49.30       40.64     24.05 o 
   3  11   5       16.25        5.58      9.13 o 
   5  11   5        3.71      -11.95      8.24 o 
   7  11   5        8.36        9.33     18.67 o 
  -6  12   5       41.31       35.80     12.06 o 
  -4  12   5       52.99       26.82     10.53 o 
  -2  12   5       26.01       34.64     11.69 o 
   0  12   5       24.86        9.44      9.42 o 
   2  12   5       25.11       18.81     10.75 o 
   4  12   5        4.10        7.20     11.13 o 
 -20   0   6        9.49       22.98     20.10 o 
 -18   0   6       32.86       28.00     20.10 o 
 -16   0   6        2.78       12.21     17.23 o 
 -14   0   6       18.29       17.95     16.51 o 
 -12   0   6        0.80       -4.56      4.60 o 
 -10   0   6      277.27      295.03     14.32 o 
  -8   0   6      351.67      323.25     13.14 o 
  -6   0   6      313.98      271.93     11.82 o 
  -4   0   6       37.02       42.13      6.09 o 
  -2   0   6      167.54      134.96     33.03 o 
   0   0   6     1063.21      987.73     23.00 o 
   2   0   6        5.77        7.58      5.00 o 
   4   0   6      108.14       97.24      9.81 o 
   6   0   6        0.00       -2.31      5.44 o 
   8   0   6        6.49        6.46      8.62 o 
  10   0   6       79.91       39.49     12.92 o 
  12   0   6       26.56       12.92     11.49 o 
  14   0   6        6.85       -5.74     10.77 o 
 -19   1   6       14.13       16.16     13.71 o 
 -17   1   6       12.36        9.90     11.55 o 
 -15   1   6       70.92      131.42     18.67 o 
 -13   1   6       26.08       42.81     12.97 o 
 -11   1   6       84.03       92.81      8.80 o 
  -9   1   6      177.00      214.77     60.67 o 
  -7   1   6      918.24     1015.62     24.35 o 
  -5   1   6      971.42     1118.25     17.08 o 
  -3   1   6      753.72      782.11     14.06 o 
  -1   1   6     1268.75     1379.77     19.53 o 
   1   1   6      859.05      926.43     16.05 o 
   3   1   6      146.02      172.84     10.16 o 
   5   1   6       43.60       43.07      6.19 o 
   7   1   6      404.96      378.36     14.37 o 
   9   1   6       67.12       61.17     10.15 o 
  11   1   6       27.35       28.66      9.10 o 
  13   1   6       18.02        6.90      8.62 o 
 -20   2   6       13.08       21.09     13.97 o 
 -18   2   6       77.48       98.15     18.53 o 
 -16   2   6      116.57      113.32     12.60 o 
 -14   2   6       36.09       38.24      8.71 o 
 -12   2   6        6.71        2.51      5.42 o 
 -10   2   6      587.21      558.13     17.43 o 
  -8   2   6       27.29       18.44      7.93 o 
  -6   2   6      930.52     1095.52     16.62 o 
  -4   2   6     1995.68     1971.00     23.95 o 
  -2   2   6      108.24      144.70      6.63 o 
   0   2   6      782.69      814.79     14.78 o 
   2   2   6       46.40       51.09      5.12 o 
   4   2   6      506.38      557.33     15.79 o 
   6   2   6       69.82       71.51      8.00 o 
   8   2   6       39.00       44.25      8.21 o 
  10   2   6        6.36        1.38      6.33 o 
  12   2   6        8.91       21.32      8.08 o 
  14   2   6        2.02        3.78      7.76 o 
 -19   3   6       73.71       52.58     15.13 o 
 -17   3   6      144.81      182.56     17.64 o 
 -15   3   6      119.01      159.06     13.76 o 
 -13   3   6        1.18       -7.43      5.20 o 
 -11   3   6      144.07      165.64     16.19 o 
  -9   3   6       36.84       50.30      8.28 o 
  -7   3   6        4.24        9.33      7.24 o 
  -5   3   6      916.10      877.15     17.75 o 
  -3   3   6      173.25      192.82      7.32 o 
  -1   3   6      307.04      336.30      9.92 o 
   1   3   6      605.14      711.55     17.00 o 
   3   3   6      187.74      152.89     11.18 o 
   5   3   6      188.37      247.28     17.87 o 
   7   3   6      169.18      179.28     18.56 o 
   9   3   6       74.60       74.62      9.42 o 
  11   3   6        1.62       -5.98      6.73 o 
  13   3   6        3.17        0.87      7.35 o 
 -18   4   6       15.87       13.05      8.53 o 
 -16   4   6        9.10       22.34      8.88 o 
 -14   4   6       69.49       58.52     10.28 o 
 -12   4   6      218.45      199.19     14.10 o 
 -10   4   6       62.53       62.91     11.78 o 
  -8   4   6      583.11      527.91     22.85 o 
  -6   4   6       69.71       68.19      8.00 o 
  -4   4   6       71.80       80.65      8.07 o 
  -2   4   6       20.52       19.55      3.73 o 
   0   4   6      359.07      366.31     12.24 o 
   2   4   6       67.37       83.14      7.59 o 
   4   4   6      256.14      258.04     18.17 o 
   6   4   6       87.96      109.44     10.01 o 
   8   4   6       21.58       10.42      5.93 o 
  10   4   6        2.23       -3.13      6.33 o 
  12   4   6        2.02       -7.90      6.60 o 
 -17   5   6        8.51        7.38      8.18 o 
 -15   5   6        6.11       -4.97      8.11 o 
 -13   5   6       99.36       69.57     10.95 o 
 -11   5   6      187.45      174.35     17.63 o 
  -9   5   6      364.48      362.18     15.96 o 
  -7   5   6      507.67      538.21     23.34 o 
  -5   5   6      176.01      174.05     18.51 o 
  -3   5   6      117.91      139.04     10.04 o 
  -1   5   6      171.85      184.90      9.29 o 
   1   5   6       13.91       12.65      4.84 o 
   3   5   6      286.05      305.18     12.86 o 
   5   5   6       56.33       67.14      8.24 o 
   7   5   6      105.14      127.77     11.24 o 
   9   5   6        0.54       -4.13      5.88 o 
  11   5   6       22.44       10.22      7.41 o 
  13   5   6        0.76       -0.74     15.44 o 
 -18   6   6        0.94       13.88     10.92 o 
 -16   6   6        1.85       -6.50      7.72 o 
 -14   6   6       18.59       26.69      9.33 o 
 -12   6   6      129.82      138.91     14.11 o 
 -10   6   6      431.76      375.13     25.14 o 
  -8   6   6      396.23      420.98     22.05 o 
  -6   6   6      845.58      723.05     20.93 o 
  -4   6   6      133.05      112.15     10.38 o 
  -2   6   6       41.94       45.93      9.49 o 
   0   6   6      129.86      146.51      9.66 o 
   2   6   6      400.52      386.19     15.26 o 
   4   6   6      204.16      208.24     22.34 o 
   6   6   6       42.96       38.18      8.15 o 
   8   6   6       23.72       22.91      7.53 o 
  10   6   6       39.41       36.95      9.02 o 
  12   6   6        6.82        4.88     13.17 o 
 -17   7   6       13.37        5.91     10.50 o 
 -15   7   6       17.31       27.87     11.99 o 
 -13   7   6       28.06       13.72      8.33 o 
 -11   7   6        8.17       16.27      8.39 o 
  -9   7   6      477.05      411.72     23.57 o 
  -7   7   6      284.32      332.81     20.82 o 
  -5   7   6      429.90      439.23     17.56 o 
  -3   7   6      900.84      991.30     39.13 o 
  -1   7   6      210.34      179.91     15.66 o 
   1   7   6      354.25      448.81     21.55 o 
   3   7   6       62.05       87.21     16.66 o 
   5   7   6       25.45       20.81      6.88 o 
   7   7   6       57.65       40.59      8.67 o 
   9   7   6        9.78        4.38      6.90 o 
  11   7   6       18.79       37.02     10.84 o 
 -16   8   6       21.51       36.34     14.87 o 
 -14   8   6        8.42        0.34     10.57 o 
 -12   8   6       43.50       43.27     10.62 o 
 -10   8   6       67.22       63.11     11.49 o 
  -8   8   6       79.82       83.00     16.03 o 
  -6   8   6       50.13       20.55      8.18 o 
  -4   8   6        3.08       -8.00      9.33 o 
  -2   8   6      100.24      102.81     22.98 o 
   0   8   6      295.49      347.00     22.03 o 
   2   8   6       15.69       17.66     15.08 o 
   4   8   6      146.14      180.55     16.00 o 
   6   8   6       40.81       21.87      8.37 o 
   8   8   6       48.10       54.84     10.89 o 
  10   8   6       38.45       50.33     10.19 o 
 -13   9   6        6.88        9.95      9.57 o 
 -11   9   6       87.16       77.34     13.93 o 
  -9   9   6       11.48       18.45     19.39 o 
  -7   9   6       10.42        9.96      8.21 o 
  -5   9   6      132.49      137.19     26.57 o 
  -3   9   6       82.42       65.83     12.35 o 
  -1   9   6      184.72      188.00     19.75 o 
   1   9   6       31.71       16.04      8.76 o 
   3   9   6       94.20       71.72     18.67 o 
   5   9   6       31.85       30.80     16.87 o 
   7   9   6       22.86       43.88      9.56 o 
   9   9   6       32.68       34.06      9.62 o 
 -12  10   6        0.89       -7.33     10.54 o 
 -10  10   6        0.65       20.05     15.27 o 
  -8  10   6        6.69        7.90     17.23 o 
  -6  10   6        1.16       12.59      9.13 o 
  -4  10   6       18.01       15.95      9.68 o 
  -2  10   6        5.26        8.91      8.24 o 
   0  10   6       13.16       13.77      9.02 o 
   2  10   6        2.33        1.95      8.62 o 
   4  10   6        3.28       -1.99      7.94 o 
   6  10   6        0.67       -0.98      9.29 o 
  -9  11   6       21.27       30.16     22.26 o 
  -7  11   6      106.02      144.29     18.58 o 
  -5  11   6        4.02       -2.99      8.13 o 
  -3  11   6       35.39       61.11     13.68 o 
  -1  11   6       15.64        5.52      9.13 o 
   1  11   6       50.72       75.36     14.46 o 
   3  11   6        0.23       -2.93     10.41 o 
   5  11   6        5.38        6.26     10.34 o 
  -6  12   6       57.33      129.08     19.03 o 
  -4  12   6       25.22       28.84     15.80 o 
  -2  12   6       14.91       30.76     11.63 o 
   0  12   6        3.69       -3.10      8.90 o 
 -20   0   7        0.00        2.15     19.39 o 
 -18   0   7       60.46       70.37     23.69 o 
 -16   0   7        2.91       -0.72     15.08 o 
 -14   0   7        4.01        8.62     13.64 o 
 -12   0   7        8.54        2.87     12.21 o 
 -10   0   7      784.20      746.66     22.45 o 
  -8   0   7      178.72      165.23     21.18 o 
  -6   0   7      208.96      217.81     12.92 o 
  -4   0   7     2137.81     2182.19     38.82 o 
  -2   0   7       79.48       89.53     21.90 o 
   0   0   7      970.48     1025.06     37.70 o 
   2   0   7       33.38       25.11     12.21 o 
   4   0   7      228.72      239.17     14.19 o 
   6   0   7       22.06       22.98     10.05 o 
   8   0   7        2.56       -9.69      6.46 o 
  10   0   7        9.71        8.62     10.05 o 
  12   0   7        0.97        2.87     10.77 o 
 -19   1   7        1.43       22.74     15.13 o 
 -17   1   7        4.85       13.44     12.57 o 
 -15   1   7        5.10       -2.27      9.49 o 
 -13   1   7        4.32       -2.56      5.37 o 
 -11   1   7      225.94      286.46     53.85 o 
  -9   1   7      289.00      325.46     13.15 o 
  -7   1   7      101.84       99.38      7.89 o 
  -5   1   7       20.62       34.27      4.60 o 
  -3   1   7      283.09      276.28      9.85 o 
  -1   1   7     1178.11     1139.73     18.98 o 
   1   1   7      399.86      429.97     11.65 o 
   3   1   7       17.61       22.46      5.46 o 
   5   1   7      292.33      293.86     16.80 o 
   7   1   7       21.57       31.97      9.69 o 
   9   1   7        7.04        3.23      7.11 o 
  11   1   7        9.75        1.55      7.90 o 
  13   1   7        0.40       19.94      8.87 o 
 -18   2   7       62.34       72.49     17.24 o 
 -16   2   7       39.29       50.68     24.77 o 
 -14   2   7      212.08      209.11     23.90 o 
 -12   2   7      158.07      174.59     12.77 o 
 -10   2   7      161.88      188.10     36.98 o 
  -8   2   7       13.62       25.45      8.22 o 
  -6   2   7      836.38      741.70     14.46 o 
  -4   2   7      346.10      324.17      9.71 o 
  -2   2   7      153.71      156.89     12.85 o 
   0   2   7      404.83      428.90     14.09 o 
   2   2   7       60.23       40.67      8.40 o 
   4   2   7      148.92      155.94     11.31 o 
   6   2   7      115.45      125.04     10.59 o 
   8   2   7       94.99       84.29     12.92 o 
  10   2   7       22.88       19.67      8.37 o 
  12   2   7        9.22       30.75      9.89 o 
 -19   3   7       69.31       48.36     17.17 o 
 -17   3   7       37.05       45.63     10.36 o 
 -15   3   7      298.22      265.08     17.32 o 
 -13   3   7      256.91      305.32     17.34 o 
 -11   3   7      142.43      186.50     38.77 o 
  -9   3   7       39.99       32.08     12.92 o 
  -7   3   7      414.27      419.23     14.99 o 
  -5   3   7      529.79      529.70     19.27 o 
  -3   3   7       27.33       23.97      4.36 o 
  -1   3   7       88.22       77.49      6.23 o 
   1   3   7       39.48       28.67      5.74 o 
   3   3   7       17.23        7.10      4.80 o 
   5   3   7      330.63      368.46     14.66 o 
   7   3   7      139.64      104.12     10.40 o 
   9   3   7      142.28      166.11     13.01 o 
  11   3   7        7.33        0.43      7.57 o 
 -18   4   7       28.08       35.48     10.75 o 
 -16   4   7       21.33       26.67     10.09 o 
 -14   4   7      121.86       93.90     12.05 o 
 -12   4   7       10.68        0.18      5.66 o 
 -10   4   7       86.70       86.66     17.59 o 
  -8   4   7      126.01      132.41     15.64 o 
  -6   4   7      450.79      480.87     16.45 o 
  -4   4   7      726.33      720.69     19.42 o 
  -2   4   7      334.39      335.34     23.35 o 
   0   4   7       73.83       73.75      7.41 o 
   2   4   7      146.46      125.65     16.25 o 
   4   4   7       95.23       83.04      8.88 o 
   6   4   7       94.01      113.73     10.61 o 
   8   4   7       99.00      120.95     11.86 o 
  10   4   7        1.72        4.22      6.49 o 
  12   4   7       18.89        9.21      8.59 o 
 -17   5   7        3.62        3.49      9.67 o 
 -15   5   7       14.29       25.44      8.87 o 
 -13   5   7       27.90       23.89      9.47 o 
 -11   5   7      242.18      228.71     22.32 o 
  -9   5   7      298.10      298.60     23.34 o 
  -7   5   7       25.16       39.00      8.18 o 
  -5   5   7      322.96      353.58     14.68 o 
  -3   5   7      201.07      250.65     54.93 o 
  -1   5   7      285.37      307.53     19.25 o 
   1   5   7       27.40       27.01      6.04 o 
   3   5   7      137.47      155.17     10.88 o 
   5   5   7       21.42       29.26      8.08 o 
   7   5   7       25.32       16.31      6.90 o 
   9   5   7       16.80       28.34      8.14 o 
  11   5   7       13.27       35.11     13.28 o 
 -16   6   7       14.08       22.86     11.71 o 
 -14   6   7        4.03        2.83      9.66 o 
 -12   6   7       52.02       38.41     10.38 o 
 -10   6   7      133.90      137.42     19.78 o 
  -8   6   7      548.55      520.69     25.04 o 
  -6   6   7       31.77       29.15      7.99 o 
  -4   6   7      926.80      923.77     73.96 o 
  -2   6   7      926.80      801.18     28.28 o 
   0   6   7      482.83      463.50     21.91 o 
   2   6   7      296.58      275.72     19.63 o 
   4   6   7       61.96       53.43      8.44 o 
   6   6   7       38.92       28.22      8.00 o 
   8   6   7       18.83       25.79      7.97 o 
  10   6   7        0.67        0.30      6.76 o 
 -15   7   7       20.51       37.87     11.32 o 
 -13   7   7       60.33       56.20     12.03 o 
 -11   7   7       79.10       96.04     18.02 o 
  -9   7   7       38.86       28.00     12.88 o 
  -7   7   7      140.10      184.53     22.17 o 
  -5   7   7      470.99      425.61     27.64 o 
  -3   7   7      510.08      618.78     26.04 o 
  -1   7   7      147.79      197.15     27.64 o 
   1   7   7       76.20       95.83     13.55 o 
   3   7   7       56.44       87.75     13.41 o 
   5   7   7        7.35        5.08      6.44 o 
   7   7   7        6.48        4.48      7.04 o 
   9   7   7        6.37        9.85      7.82 o 
 -14   8   7        2.64       -6.98     11.80 o 
 -12   8   7      132.22      105.03     39.49 o 
 -10   8   7       13.79       23.09     14.31 o 
  -8   8   7      319.02      259.63     42.36 o 
  -6   8   7        1.34       21.78      8.76 o 
  -4   8   7      153.42      153.48     16.73 o 
  -2   8   7       72.78       52.64     16.51 o 
   0   8   7      212.14      221.78     18.96 o 
   2   8   7       18.42       17.56      9.43 o 
   4   8   7       84.21       80.51     13.97 o 
   6   8   7       11.90       12.34      7.12 o 
   8   8   7       61.08       92.13     12.21 o 
 -13   9   7        5.81       -8.60     22.26 o 
 -11   9   7       37.82       43.70     17.23 o 
  -9   9   7       19.81       29.05     10.22 o 
  -7   9   7       19.33       26.10     11.01 o 
  -5   9   7        1.90       -5.46     10.41 o 
  -3   9   7       27.47       28.72     10.49 o 
  -1   9   7       21.24       37.25     11.13 o 
   1   9   7       15.61       28.64     10.52 o 
   3   9   7       49.11       60.66     16.51 o 
   5   9   7       12.30        3.36      9.29 o 
   7   9   7       11.27        5.82      9.66 o 
 -12  10   7        3.49       11.78     21.54 o 
 -10  10   7        6.92        3.59     17.23 o 
  -8  10   7       37.02       35.29     11.82 o 
  -6  10   7       12.06        7.90      9.56 o 
  -4  10   7       17.48        2.69      8.76 o 
  -2  10   7       22.30       11.07      9.33 o 
   0  10   7        5.09       -0.02      9.33 o 
   2  10   7       10.14        8.63      9.68 o 
   4  10   7        5.76        2.21      9.10 o 
  -9  11   7        0.07       12.88     11.85 o 
  -7  11   7        8.80       23.91     11.18 o 
  -5  11   7        9.18       -7.07      8.77 o 
  -3  11   7       21.84       27.94     12.06 o 
  -1  11   7        7.60       11.28      9.96 o 
   1  11   7        0.28        1.05      9.33 o 
 -18   0   8        0.66       15.08     18.67 o 
 -16   0   8        0.05        9.33     15.08 o 
 -14   0   8        2.91       -7.18     12.21 o 
 -12   0   8       23.76        8.62     13.64 o 
 -10   0   8      292.65      297.26     30.88 o 
  -8   0   8      191.15      247.63     32.31 o 
  -6   0   8      289.60      333.56     18.67 o 
  -4   0   8      764.26      649.76     20.87 o 
  -2   0   8       86.27      104.63     10.18 o 
   0   0   8        5.29        9.45      6.21 o 
   2   0   8        0.06        2.60      5.54 o 
   4   0   8       33.82       35.90     11.49 o 
   6   0   8       10.33       -1.44      8.62 o 
   8   0   8        0.49       -8.62      7.90 o 
  10   0   8        2.65        0.00     10.05 o 
  12   0   8        0.00      -10.05      7.90 o 
 -19   1   8        8.75        7.53     32.67 o 
 -17   1   8        7.73        1.36     11.92 o 
 -15   1   8       70.55       74.10     16.51 o 
 -13   1   8       86.90      146.25     18.53 o 
 -11   1   8       48.29       53.43      8.90 o 
  -9   1   8       35.29       34.44      8.81 o 
  -7   1   8      485.40      462.52     12.39 o 
  -5   1   8      526.64      564.72     13.83 o 
  -3   1   8       39.45       40.34      5.52 o 
  -1   1   8       62.18       76.28      6.67 o 
   1   1   8       28.50       23.15      5.84 o 
   3   1   8      174.08      152.69     10.77 o 
   5   1   8       31.94       19.44      7.24 o 
   7   1   8       40.31       32.76      8.87 o 
   9   1   8       13.24       14.15      7.76 o 
  11   1   8        0.42        5.74     11.13 o 
 -18   2   8        9.67       16.24     21.90 o 
 -16   2   8      168.92      159.80     26.57 o 
 -14   2   8      354.46      229.82     22.85 o 
 -12   2   8      448.26      563.76     27.42 o 
 -10   2   8      452.53      430.95     16.63 o 
  -8   2   8       62.57       70.52     13.84 o 
  -6   2   8      222.12      229.48     19.90 o 
  -4   2   8       61.24       53.97      6.70 o 
  -2   2   8      366.59      349.25     11.09 o 
   0   2   8      312.06      334.40     13.04 o 
   2   2   8       49.09       49.49      7.39 o 
   4   2   8      197.99      196.26     12.75 o 
   6   2   8       43.87       42.59      9.10 o 
   8   2   8       39.51       49.79     10.12 o 
  10   2   8        5.84       -4.25     13.28 o 
 -17   3   8       30.92       32.90     14.46 o 
 -15   3   8      209.09      172.32     15.30 o 
 -13   3   8      206.05      261.54     24.11 o 
 -11   3   8     1005.75      865.55     32.99 o 
  -9   3   8      567.71      565.68     19.32 o 
  -7   3   8      114.71      107.89     10.24 o 
  -5   3   8      572.16      530.42     17.25 o 
  -3   3   8       21.63       23.50      4.46 o 
  -1   3   8       58.84       60.37      7.15 o 
   1   3   8       78.19       85.52     13.90 o 
   3   3   8      254.09      255.93     13.79 o 
   5   3   8       16.95       35.21      7.57 o 
   7   3   8       47.50       48.04      8.39 o 
   9   3   8        4.69       -0.05      7.41 o 
  11   3   8        4.24        7.01      8.98 o 
 -18   4   8       12.32       14.93     14.41 o 
 -16   4   8       12.57       22.65      9.25 o 
 -14   4   8       85.64       79.79     17.17 o 
 -12   4   8       73.19       73.81     15.74 o 
 -10   4   8      388.26      305.33     39.73 o 
  -8   4   8       19.50       12.79     10.02 o 
  -6   4   8      464.58      416.84     16.35 o 
  -4   4   8      116.29      116.54     10.38 o 
  -2   4   8      146.83      128.28     13.55 o 
   0   4   8      350.12      355.28     13.95 o 
   2   4   8       51.93       66.36      8.32 o 
   4   4   8       11.01        4.42      5.35 o 
   6   4   8        3.65        5.39      6.11 o 
   8   4   8       26.34       25.20      7.96 o 
  10   4   8       16.78       20.10      9.14 o 
 -17   5   8        9.35       14.89      9.48 o 
 -15   5   8       12.14       15.04      8.58 o 
 -13   5   8       60.10       84.13     28.72 o 
 -11   5   8       16.49       24.47     12.92 o 
  -9   5   8       54.95       49.77      9.56 o 
  -7   5   8      220.77      231.06     17.30 o 
  -5   5   8       76.67       69.71     11.54 o 
  -3   5   8      572.40      528.47     36.62 o 
  -1   5   8      440.44      429.84     21.55 o 
   1   5   8      210.29      233.48     19.60 o 
   3   5   8      289.02      287.14     20.66 o 
   5   5   8       15.90       15.97      7.05 o 
   7   5   8      113.31      128.58     12.36 o 
   9   5   8        3.74        7.53      7.31 o 
 -16   6   8        1.86       -9.81      8.86 o 
 -14   6   8       74.56       90.90     18.91 o 
 -12   6   8        1.91       -5.11     11.21 o 
 -10   6   8       99.65       97.59     17.25 o 
  -8   6   8       31.52       26.46      8.14 o 
  -6   6   8      140.36      126.20     14.74 o 
  -4   6   8      333.46      366.47     20.52 o 
  -2   6   8       70.55       88.29     13.37 o 
   0   6   8      451.52      437.93     22.58 o 
   2   6   8       31.29       19.11      9.13 o 
   4   6   8      178.99      173.25     12.88 o 
   6   6   8       34.62       25.55      8.00 o 
   8   6   8       17.64       11.53      7.04 o 
 -15   7   8        4.36      -15.27     13.79 o 
 -13   7   8       80.89       76.74     18.79 o 
 -11   7   8      100.21       98.00     23.34 o 
  -9   7   8       23.09       31.06      9.08 o 
  -7   7   8      312.46      253.54     20.00 o 
  -5   7   8       56.74       55.52     12.25 o 
  -3   7   8       91.57       80.93     13.55 o 
  -1   7   8      246.74      232.11     19.63 o 
   1   7   8      431.31      449.18     26.57 o 
   3   7   8      105.55       80.24     40.57 o 
   5   7   8      109.63      141.36     15.76 o 
   7   7   8       32.29       53.04     10.39 o 
 -14   8   8       29.25       43.96     17.67 o 
 -12   8   8      173.03      181.40     29.80 o 
 -10   8   8       28.22       43.17     10.92 o 
  -8   8   8      142.76      125.35     19.03 o 
  -6   8   8        4.65        2.79      7.56 o 
  -4   8   8      183.36      164.13     17.91 o 
  -2   8   8        2.61       10.31      7.48 o 
   0   8   8      159.57      152.53     21.18 o 
   2   8   8       83.18       77.49     14.46 o 
   4   8   8       34.78       58.88     17.23 o 
   6   8   8       35.00       24.46     13.28 o 
 -13   9   8        5.37       -1.14     14.61 o 
 -11   9   8       91.44       90.61     17.59 o 
  -9   9   8       25.49       30.77     16.87 o 
  -7   9   8      134.54      108.47     22.62 o 
  -5   9   8       37.71       46.63     12.07 o 
  -3   9   8       84.15       72.10     14.61 o 
  -1   9   8        2.14        8.33     11.13 o 
   1   9   8        0.35       -2.23      9.33 o 
   3   9   8       21.36       15.29     21.18 o 
   5   9   8        9.41       13.71     10.33 o 
 -10  10   8        7.95       -0.61     10.06 o 
  -8  10   8       43.20       34.81     18.31 o 
  -6  10   8       58.33       86.43     16.51 o 
  -4  10   8       18.90       17.61     11.38 o 
  -2  10   8        8.17       19.20     10.77 o 
   0  10   8       21.69       15.11      9.88 o 
   2  10   8        7.55       14.25     10.86 o 
  -5  11   8        1.07        1.83      9.97 o 
  -3  11   8       15.80       -1.70      9.97 o 
 -18   0   9       38.01       73.24     24.41 o 
 -16   0   9       55.61       75.39     21.54 o 
 -14   0   9       59.58       65.34     20.82 o 
 -12   0   9       57.94       99.09     22.98 o 
 -10   0   9      124.00      155.09     25.85 o 
  -8   0   9       95.34       86.16     20.10 o 
  -6   0   9       84.33       81.99     10.05 o 
  -4   0   9       15.37       15.57      7.04 o 
  -2   0   9       31.52       31.88      8.36 o 
   0   0   9       34.63       29.87      8.79 o 
   2   0   9      174.53      156.53     18.67 o 
   4   0   9       11.32        0.72      7.90 o 
   6   0   9        0.23       -7.90      9.33 o 
   8   0   9        0.04        0.00      8.62 o 
  10   0   9        0.15       -0.72     10.05 o 
 -17   1   9        2.56        5.16     11.03 o 
 -15   1   9      167.06      159.09     27.64 o 
 -13   1   9        5.44       22.09     11.86 o 
 -11   1   9      398.33      407.09     23.85 o 
  -9   1   9      244.38      254.97     27.94 o 
  -7   1   9      135.39      156.22     11.55 o 
  -5   1   9       77.15       67.38      6.68 o 
  -3   1   9      119.24      113.57      9.02 o 
  -1   1   9       98.11      105.45      8.04 o 
   1   1   9       22.26       21.60      6.32 o 
   3   1   9        2.55       16.51      7.11 o 
   5   1   9       25.07       43.85     11.13 o 
   7   1   9        2.04        6.75      6.84 o 
   9   1   9        2.47       -1.22      6.54 o 
 -18   2   9       33.05       23.13     24.05 o 
 -16   2   9       33.50       24.44     13.68 o 
 -14   2   9       27.92       37.34     13.20 o 
 -12   2   9      223.22      236.32     41.61 o 
 -10   2   9      644.80      699.09     41.06 o 
  -8   2   9     1654.67     1716.52     34.22 o 
  -6   2   9     1169.32     1152.44     34.01 o 
  -4   2   9     1557.63     1499.76     34.91 o 
  -2   2   9      168.71      167.56     10.93 o 
   0   2   9       24.95       35.87      7.79 o 
   2   2   9      123.71      133.56     12.70 o 
   4   2   9       25.15       34.36     12.67 o 
   6   2   9       48.93       33.56     11.49 o 
   8   2   9        4.66       -0.20      7.35 o 
  10   2   9       12.10       10.05      8.12 o 
 -17   3   9       16.72       20.12     16.87 o 
 -15   3   9       15.88        8.87     12.15 o 
 -13   3   9       17.89       24.80      8.54 o 
 -11   3   9      372.53      347.88     42.73 o 
  -9   3   9      492.86      551.49     19.93 o 
  -7   3   9      601.15      493.68     18.13 o 
  -5   3   9      982.16      994.39     29.30 o 
  -3   3   9      101.78      113.64     13.14 o 
  -1   3   9       58.23       28.41      9.24 o 
   1   3   9       29.33       46.00      7.58 o 
   3   3   9       20.98       45.00      8.38 o 
   5   3   9      118.51      126.93     20.78 o 
   7   3   9        6.47        2.35      7.35 o 
   9   3   9       18.68       18.07      8.79 o 
 -16   4   9        0.56       13.09     12.88 o 
 -14   4   9       16.02       10.83     12.42 o 
 -12   4   9       30.09       24.32      8.71 o 
 -10   4   9      218.70      213.96     30.29 o 
  -8   4   9       94.04      117.27     15.85 o 
  -6   4   9      328.03      319.26     15.97 o 
  -4   4   9       60.87       80.23     12.21 o 
  -2   4   9       59.70       62.73     12.06 o 
   0   4   9      300.99      374.03     23.34 o 
   2   4   9      188.74      177.53     12.53 o 
   4   4   9      222.56      222.85     14.45 o 
   6   4   9        6.37        3.01      6.08 o 
   8   4   9       25.77       14.40      8.59 o 
 -17   5   9        2.02       17.85     15.13 o 
 -15   5   9       29.36       66.25     17.98 o 
 -13   5   9       17.41       39.67     14.36 o 
 -11   5   9       30.23       23.50      8.35 o 
  -9   5   9      137.70      157.84     14.12 o 
  -7   5   9      127.98      141.26     13.03 o 
  -5   5   9      233.92      213.64     30.52 o 
  -3   5   9        2.65        2.63      8.26 o 
  -1   5   9      243.55      255.29     30.88 o 
   1   5   9      142.88      174.83     19.03 o 
   3   5   9        2.52       11.47      6.28 o 
   5   5   9      107.72      100.13     20.46 o 
   7   5   9        3.42        3.95      8.55 o 
 -16   6   9       12.06        7.64     14.11 o 
 -14   6   9       44.60       57.75     17.59 o 
 -12   6   9        4.04       12.55      8.19 o 
 -10   6   9        8.77       19.89      8.00 o 
  -8   6   9       43.69       50.27     11.82 o 
  -6   6   9      170.37      180.29     17.75 o 
  -4   6   9       98.83      103.83     14.31 o 
  -2   6   9      332.61      269.52     21.04 o 
   0   6   9       71.51       95.82     26.57 o 
   2   6   9        6.91        2.46      8.68 o 
   4   6   9       54.24       51.71     12.74 o 
   6   6   9       12.22       10.86      7.89 o 
 -13   7   9       61.98       66.14     14.91 o 
 -11   7   9        1.25        6.73      7.88 o 
  -9   7   9       30.00       34.24     11.29 o 
  -7   7   9       92.55      105.39     52.06 o 
  -5   7   9        4.44        3.85      7.83 o 
  -3   7   9      151.79      115.91     15.53 o 
  -1   7   9       71.71       74.19     13.68 o 
   1   7   9        9.36        3.51     15.80 o 
   3   7   9       65.41       58.36     13.41 o 
   5   7   9       61.69       55.73     15.44 o 
 -12   8   9       75.55       78.14     15.52 o 
 -10   8   9       15.39       15.06     10.86 o 
  -8   8   9       42.39       37.00     29.08 o 
  -6   8   9        8.64        7.10      8.68 o 
  -4   8   9       32.15       51.09     12.25 o 
  -2   8   9        7.86        4.56      8.24 o 
   0   8   9       36.37       33.26     11.82 o 
   2   8   9        7.79        8.49     10.77 o 
   4   8   9       34.18       66.31     32.67 o 
 -11   9   9       10.94       24.11     11.29 o 
  -9   9   9       19.90       29.44     12.18 o 
  -7   9   9       15.53       17.97     10.43 o 
  -5   9   9        5.41        0.62      8.21 o 
  -3   9   9        2.99       -5.16     10.41 o 
  -1   9   9       37.62       45.19     12.94 o 
   1   9   9       13.76       18.19     26.21 o 
  -6  10   9       32.94       21.92     15.80 o 
  -4  10   9        5.89        3.19     10.43 o 
  -2  10   9       35.41       25.95     12.06 o 
 -16   0  10        0.18       10.77     14.36 o 
 -14   0  10      300.27      415.74     44.52 o 
 -12   0  10        4.83       -5.03     12.92 o 
 -10   0  10      347.15      377.68     39.49 o 
  -8   0  10       43.41       40.93     19.39 o 
  -6   0  10      814.23      879.46     35.54 o 
  -4   0  10        8.54        2.48      7.54 o 
  -2   0  10      166.59      159.29     24.77 o 
   0   0  10        0.03      -10.77      7.18 o 
   2   0  10       80.31       91.19     17.23 o 
   4   0  10       19.78        2.15     10.05 o 
   6   0  10       23.57       29.44     13.64 o 
   8   0  10       10.52       12.21     12.21 o 
 -17   1  10        5.89        2.93     11.86 o 
 -15   1  10       49.23       52.77     15.23 o 
 -13   1  10       44.14       58.45     15.43 o 
 -11   1  10      128.68      130.25     18.26 o 
  -9   1  10       42.45       16.73     11.14 o 
  -7   1  10      445.42      436.52     22.84 o 
  -5   1  10      117.71      113.02     11.29 o 
  -3   1  10      459.56      405.50     13.70 o 
  -1   1  10       48.83       52.03      8.57 o 
   1   1  10      303.24      253.68     16.45 o 
   3   1  10       23.08       19.26      8.37 o 
   5   1  10        1.85       -1.80      6.60 o 
   7   1  10       15.80       22.96      8.87 o 
 -16   2  10       13.69       23.56     15.08 o 
 -14   2  10       82.69       82.32     16.96 o 
 -12   2  10       32.13       16.32     11.35 o 
 -10   2  10       80.80       80.07     10.27 o 
  -8   2  10      131.78      119.86     13.70 o 
  -6   2  10      397.63      442.55     17.96 o 
  -4   2  10      342.70      357.43     16.04 o 
  -2   2  10      302.65      296.92     14.22 o 
   0   2  10      625.39      587.81     19.40 o 
   2   2  10       28.13       25.13      7.72 o 
   4   2  10       18.82        6.28      9.33 o 
   6   2  10       37.43       49.65     11.17 o 
   8   2  10       10.55        8.32      8.59 o 
 -17   3  10        6.75       19.95     14.19 o 
 -15   3  10       85.01       89.73     17.98 o 
 -13   3  10      214.99      200.67     22.59 o 
 -11   3  10       69.89       63.26     10.57 o 
  -9   3  10      259.97      270.35     21.57 o 
  -7   3  10      583.69      499.04     21.66 o 
  -5   3  10       34.30       42.39     10.87 o 
  -3   3  10      567.18      505.19     28.36 o 
  -1   3  10      353.47      374.02     25.85 o 
   1   3  10      114.53      113.95     18.90 o 
   3   3  10       64.62       62.05      9.49 o 
   5   3  10       56.71       64.55     11.68 o 
   7   3  10        7.16       -4.68      7.24 o 
 -16   4  10        2.59       16.01     14.72 o 
 -14   4  10       49.15       67.66     11.75 o 
 -12   4  10        9.61       10.23      7.39 o 
 -10   4  10       70.92       66.42     10.53 o 
  -8   4  10       51.64       36.76     19.26 o 
  -6   4  10       48.40       39.76     11.08 o 
  -4   4  10      151.30      150.51     16.19 o 
  -2   4  10       58.33       82.83     13.79 o 
   0   4  10       35.90       39.68     14.00 o 
   2   4  10       19.51       36.67      8.45 o 
   4   4  10       13.61        6.11      8.72 o 
   6   4  10        1.15       -0.67      7.35 o 
 -15   5  10       17.25       14.58      8.80 o 
 -13   5  10        4.27       16.26      8.95 o 
 -11   5  10       14.72       15.97     10.05 o 
  -9   5  10       56.07       58.12     10.57 o 
  -7   5  10       10.49        8.28      8.68 o 
  -5   5  10      141.13      155.05     25.13 o 
  -3   5  10        5.85       17.23      9.24 o 
  -1   5  10       58.63       70.57     13.46 o 
   1   5  10       31.46       17.10      9.78 o 
   3   5  10       47.45       61.68     13.94 o 
   5   5  10        5.02        1.68      8.24 o 
 -14   6  10        0.19        3.25      8.73 o 
 -12   6  10        2.68       -0.33      7.35 o 
 -10   6  10       21.32       40.46     11.82 o 
  -8   6  10       13.36        8.88      9.02 o 
  -6   6  10       24.65       26.39     10.06 o 
  -4   6  10       23.68        5.28     13.64 o 
  -2   6  10        6.66        5.04      8.77 o 
   0   6  10       20.89       17.69     11.49 o 
   2   6  10       34.55       38.60     11.53 o 
   4   6  10       29.07       27.02     11.53 o 
 -13   7  10        7.49       16.72      9.31 o 
 -11   7  10       15.02        8.41     10.09 o 
  -9   7  10        3.70      -10.40      7.83 o 
  -7   7  10       13.45        7.63      9.49 o 
  -5   7  10       81.37       50.55     12.35 o 
  -3   7  10       86.37       59.81     13.14 o 
  -1   7  10       12.40       22.62     10.53 o 
   1   7  10      106.57       82.12     20.46 o 
   3   7  10       35.01       32.18     27.28 o 
 -10   8  10        6.68       11.23     10.43 o 
  -8   8  10       30.57       31.93     26.93 o 
  -6   8  10       27.67       19.42     10.63 o 
  -4   8  10       58.70       48.40     13.28 o 
  -2   8  10       14.74        0.99      8.77 o 
   0   8  10        8.64       15.38     10.43 o 
   2   8  10       17.74       10.07     10.84 o 
  -7   9  10        3.10        8.58     10.86 o 
  -5   9  10        6.59        5.64     13.28 o 
  -3   9  10       30.18       23.87     11.69 o 
 -16   0  11        9.65        9.33     16.51 o 
 -14   0  11       23.14       32.31     20.10 o 
 -12   0  11       33.07        5.74     17.23 o 
 -10   0  11      370.90      440.15     38.06 o 
  -8   0  11       24.85       28.72     18.67 o 
  -6   0  11      241.04      224.74     30.16 o 
  -4   0  11       30.52       33.85      9.68 o 
   0   0  11        8.80       23.69     12.21 o 
   2   0  11      205.86      280.75     26.57 o 
   4   0  11        7.12       20.10     11.49 o 
   6   0  11       39.98       31.59     14.36 o 
 -15   1  11       36.20       46.55     15.99 o 
 -13   1  11       13.62       25.21     13.60 o 
 -11   1  11       34.12       34.47     13.71 o 
  -9   1  11       60.02       48.29     22.26 o 
  -7   1  11       28.07       43.32     19.39 o 
  -5   1  11       62.79       72.81     14.96 o 
  -3   1  11      185.34      202.30     17.23 o 
  -1   1  11       11.58        5.79     16.16 o 
   1   1  11       76.57       67.53     11.42 o 
   3   1  11       64.08       39.49     14.36 o 
   5   1  11       65.79       41.16     10.63 o 
 -16   2  11        1.21       11.02     12.37 o 
 -14   2  11        8.67       15.80     12.69 o 
 -12   2  11       53.22       80.30     17.47 o 
 -10   2  11       42.75       48.17     14.97 o 
  -8   2  11      257.16      244.18     27.43 o 
  -6   2  11       48.92       42.84      9.58 o 
  -4   2  11      412.01      422.44     22.43 o 
  -2   2  11      153.45      187.21     17.67 o 
   0   2  11      116.43      128.04     12.00 o 
   2   2  11      143.44      148.59     14.97 o 
   4   2  11       43.08       36.26     10.15 o 
 -15   3  11        3.93       27.13     13.46 o 
 -13   3  11        7.52       21.87     13.08 o 
 -11   3  11       20.35       20.58     12.57 o 
  -9   3  11      250.47      262.90     20.06 o 
  -7   3  11       71.21       86.32     45.95 o 
  -5   3  11      195.49      166.23     26.57 o 
  -3   3  11      130.21      154.27     35.54 o 
  -1   3  11       14.11       17.85      9.33 o 
   1   3  11      122.46      111.90     33.75 o 
   3   3  11        9.70        8.89      7.86 o 
   5   3  11        4.20       14.00      8.63 o 
 -14   4  11        8.17       16.87     13.20 o 
 -12   4  11       16.76       18.46      8.36 o 
 -10   4  11        0.51        7.38      8.14 o 
  -8   4  11       25.21       21.85      9.42 o 
  -6   4  11       58.18       54.38     12.38 o 
  -4   4  11        4.53        1.60      7.56 o 
  -2   4  11       57.97       68.30     13.79 o 
   0   4  11       44.60       35.98     11.29 o 
   2   4  11       30.84       34.90     11.95 o 
   4   4  11        7.56       -2.73      7.86 o 
 -13   5  11       20.81       22.18      9.48 o 
 -11   5  11       16.22        5.86      8.18 o 
  -9   5  11       20.87       24.19     10.87 o 
  -7   5  11        5.04        4.00      8.59 o 
  -5   5  11       10.39       15.10      9.82 o 
  -3   5  11       18.46       24.99     10.75 o 
  -1   5  11       14.64        7.79     12.21 o 
   1   5  11       43.22       55.64     12.72 o 
   3   5  11        2.61        2.68     10.09 o 
 -12   6  11        0.57        6.75      9.56 o 
 -10   6  11        0.63        1.02      9.29 o 
  -8   6  11        9.10       13.08      9.42 o 
  -6   6  11       36.84       40.31     12.06 o 
  -4   6  11        8.04       14.95     10.86 o 
  -2   6  11       60.52       57.72     14.72 o 
   0   6  11        9.41       -0.16      9.96 o 
   2   6  11       36.60       46.94     20.46 o 
  -9   7  11       27.18       19.10     10.75 o 
  -7   7  11       14.28       13.74     10.49 o 
  -5   7  11       10.40       15.44     11.08 o 
  -3   7  11       11.94        9.46     10.06 o 
  -1   7  11       91.76      104.61     17.76 o 
  -6   8  11        7.21        9.16     10.09 o 
 -14   0  12        9.39        9.33     17.95 o 
 -12   0  12        9.30       23.69     20.82 o 
 -10   0  12      192.41      199.61     33.75 o 
  -8   0  12      212.20      198.89     30.88 o 
  -6   0  12        0.20       10.77     16.51 o 
  -2   0  12        1.12        4.31     10.77 o 
   0   0  12        5.55       11.49     11.49 o 
   2   0  12       15.97        5.03     11.49 o 
 -13   1  12       34.73       33.46     15.13 o 
 -11   1  12        1.81       20.68     13.96 o 
  -9   1  12      173.66      171.69     55.65 o 
  -7   1  12       45.45       73.54     16.22 o 
  -5   1  12       19.76       16.72      9.33 o 
  -3   1  12       12.20       -4.31     10.05 o 
  -1   1  12        7.82        4.67      7.62 o 
   1   1  12       78.42       53.38     11.17 o 
   3   1  12        0.92        4.67      8.12 o 
 -14   2  12       12.24       43.44     16.25 o 
 -12   2  12       35.12       40.23     17.95 o 
 -10   2  12        8.10        4.97     12.25 o 
  -8   2  12      130.00      154.84     21.57 o 
  -6   2  12       77.32       54.61     23.34 o 
  -4   2  12       52.72       56.27     12.88 o 
  -2   2  12        4.72       -3.23      9.24 o 
   2   2  12       37.43       14.15      9.69 o 
 -13   3  12       25.10       36.69     15.21 o 
 -11   3  12       22.26       47.14     15.18 o 
  -9   3  12       33.84       44.88     12.72 o 
  -7   3  12      137.99      122.93     15.98 o 
  -5   3  12       32.40       30.13     12.21 o 
  -3   3  12       32.46       19.36     23.69 o 
  -1   3  12        6.33       13.47     10.06 o 
   1   3  12       42.75       48.83     17.23 o 
 -12   4  12        2.30        7.18     17.95 o 
 -10   4  12        4.26       -0.65      9.33 o 
  -8   4  12       33.44       37.38     11.85 o 
  -6   4  12       19.07       36.45     11.73 o 
  -4   4  12       53.40       62.06     14.31 o 
  -2   4  12       44.54       74.40     15.00 o 
   0   4  12       27.46       20.82     17.95 o 
 -11   5  12        6.37        9.22      9.88 o 
  -9   5  12       20.52        6.96     10.14 o 
  -7   5  12        4.58       -1.91      9.78 o 
  -5   5  12        1.65        2.30      9.82 o 
  -3   5  12       11.11        8.86      9.96 o 
  -1   5  12        2.62        7.18     10.09 o 
  -8   6  12        2.38       -0.65      9.78 o 
  -6   6  12        4.46       -5.06      9.43 o 
  -4   6  12        2.52       10.65     11.29 o 
 -10   0  13       85.75      137.86     30.16 o 
  -8   0  13       11.25       -1.44     16.51 o 
 -11   1  13      106.52      100.44     19.27 o 
  -9   1  13        9.15        5.03     12.19 o 
  -7   1  13       31.62       40.21     21.54 o 
  -3   1  13       60.91       97.65     18.67 o 
  -1   1  13       21.19       14.36     12.92 o 
 -10   2  13       13.68       21.26     15.43 o 
  -8   2  13       43.07       56.01     25.13 o 
  -6   2  13        4.04       10.05     19.39 o 
  -4   2  13       90.38       69.83     17.59 o 
  -2   2  13       83.01       84.01     18.67 o 
  -9   3  13        8.32       15.08     21.54 o 
  -7   3  13        5.13       -1.03     11.13 o 
  -5   3  13        5.51       -0.79      9.43 o 
  -3   3  13       73.10       51.61     14.03 o 
                                                 
